# Supplementary material for: 5hmC-profiles in Puerto Rican Hispanic/Latino men with aggressive prostate cancer
Source: Front Oncol. 2025 Apr 8;15:1541878. doi: 10.3389/fonc.2025.1541878 (PMC12011585; doi:10.3389/fonc.2025.1541878)
Supplement: Supplementary file 2 [file Table2.xlsx]

## Sheet: Supplementary Table 2
Supplementary Table 2. Pathway analysis for 808 differentially methylated genes
ID	ONTOLOGY	Description	setSize	NES	pvalue	padj	core_enrichment
GO:0062023	CC	collagen-containing extracellular matrix	328	-2.54075	1e-10	7.02252e-09	ENSG00000070193/ENSG00000145423/ENSG00000173369/ENSG00000107796/ENSG00000124570/ENSG00000175899/ENSG00000188313/ENSG00000050767/ENSG00000164764/ENSG00000049540/ENSG00000182600/ENSG00000150893/ENSG00000135047/ENSG00000092969/ENSG00000158859/ENSG00000021355/ENSG00000122176/ENSG00000184349/ENSG00000166106/ENSG00000164111/ENSG00000131981/ENSG00000187720/ENSG00000117525/ENSG00000166147/ENSG00000132386…
GO:0005201	MF	extracellular matrix structural constituent	145	-2.52628	1e-10	7.02252e-09	ENSG00000041982/ENSG00000106333/ENSG00000149506/ENSG00000163520/ENSG00000148357/ENSG00000168477/ENSG00000163453/ENSG00000140092/ENSG00000186340/ENSG00000100399/ENSG00000188783/ENSG00000204291/ENSG00000143196/ENSG00000137801/ENSG00000188770/ENSG00000196878/ENSG00000138615/ENSG00000142798/ENSG00000140545/ENSG00000115380/ENSG00000065618/ENSG00000087303/ENSG00000164692/ENSG00000113140/ENSG00000112769…
GO:1903053	BP	regulation of extracellular matrix organization	51	-2.50196	2.43427e-10	1.52646e-08	ENSG00000168477/ENSG00000028137/ENSG00000125845/ENSG00000125878/ENSG00000100399/ENSG00000168646/ENSG00000163975/ENSG00000019144/ENSG00000101439/ENSG00000204580/ENSG00000169604/ENSG00000160867/ENSG00000166949/ENSG00000172037/ENSG00000135744/ENSG00000159753/ENSG00000123384/ENSG00000067182/ENSG00000172638/ENSG00000138080/ENSG00000148400/ENSG00000225614/ENSG00000106624
GO:0031012	CC	extracellular matrix	430	-2.46306	1e-10	7.02252e-09	ENSG00000070193/ENSG00000145423/ENSG00000173369/ENSG00000107796/ENSG00000124570/ENSG00000175899/ENSG00000115596/ENSG00000188313/ENSG00000050767/ENSG00000164764/ENSG00000049540/ENSG00000182600/ENSG00000170382/ENSG00000150893/ENSG00000135047/ENSG00000185924/ENSG00000092969/ENSG00000158859/ENSG00000021355/ENSG00000122176/ENSG00000184349/ENSG00000166106/ENSG00000164111/ENSG00000131981/ENSG00000187720…
GO:0030312	CC	external encapsulating structure	431	-2.45255	1e-10	7.02252e-09	ENSG00000070193/ENSG00000145423/ENSG00000173369/ENSG00000107796/ENSG00000124570/ENSG00000175899/ENSG00000115596/ENSG00000188313/ENSG00000050767/ENSG00000164764/ENSG00000049540/ENSG00000182600/ENSG00000170382/ENSG00000150893/ENSG00000135047/ENSG00000185924/ENSG00000092969/ENSG00000158859/ENSG00000021355/ENSG00000122176/ENSG00000184349/ENSG00000166106/ENSG00000164111/ENSG00000131981/ENSG00000187720…
GO:0048762	BP	mesenchymal cell differentiation	205	-2.4139	1e-10	7.02252e-09	ENSG00000182197/ENSG00000129514/ENSG00000116525/ENSG00000049130/ENSG00000135547/ENSG00000137575/ENSG00000102882/ENSG00000115170/ENSG00000073712/ENSG00000157168/ENSG00000166292/ENSG00000070193/ENSG00000169762/ENSG00000145423/ENSG00000168036/ENSG00000143537/ENSG00000112902/ENSG00000115415/ENSG00000184058/ENSG00000092969/ENSG00000249915/ENSG00000143434/ENSG00000092421/ENSG00000107485/ENSG00000122694…
GO:0019838	MF	growth factor binding	115	-2.39415	1e-10	7.02252e-09	ENSG00000049323/ENSG00000130508/ENSG00000133116/ENSG00000134243/ENSG00000137575/ENSG00000128052/ENSG00000115170/ENSG00000105372/ENSG00000037280/ENSG00000167779/ENSG00000115594/ENSG00000175899/ENSG00000134460/ENSG00000121989/ENSG00000136689/ENSG00000160691/ENSG00000197081/ENSG00000129667/ENSG00000110324/ENSG00000101938/ENSG00000140443/ENSG00000183873/ENSG00000106991/ENSG00000070886/ENSG00000069702…
GO:0061448	BP	connective tissue development	222	-2.38748	1e-10	7.02252e-09	ENSG00000174059/ENSG00000182197/ENSG00000129514/ENSG00000126351/ENSG00000138685/ENSG00000102882/ENSG00000173153/ENSG00000104635/ENSG00000077092/ENSG00000124813/ENSG00000183682/ENSG00000162337/ENSG00000156427/ENSG00000169762/ENSG00000145423/ENSG00000168036/ENSG00000169884/ENSG00000107796/ENSG00000137642/ENSG00000156466/ENSG00000182600/ENSG00000105855/ENSG00000143365/ENSG00000109819/ENSG00000221818…
GO:0060563	BP	neuroepithelial cell differentiation	25	-2.3842	5.51708e-08	1.74198e-06	ENSG00000196230/ENSG00000156574/ENSG00000108641/ENSG00000148704/ENSG00000135638/ENSG00000131711/ENSG00000125845/ENSG00000151208/ENSG00000064195/ENSG00000124766/ENSG00000085741/ENSG00000101384/ENSG00000177706/ENSG00000107187/ENSG00000179348/ENSG00000198719/ENSG00000162552/ENSG00000107831/ENSG00000148400
GO:0045109	BP	intermediate filament organization	49	-2.38268	1.03247e-08	4.21367e-07	ENSG00000175084/ENSG00000026025/ENSG00000170442/ENSG00000171100/ENSG00000185640/ENSG00000171345/ENSG00000131095/ENSG00000205420/ENSG00000186442/ENSG00000081277/ENSG00000159450/ENSG00000172867/ENSG00000135443/ENSG00000189182/ENSG00000135480/ENSG00000171346/ENSG00000164690/ENSG00000139648/ENSG00000170484/ENSG00000108759/ENSG00000170523/ENSG00000126337/ENSG00000261150/ENSG00000178209/ENSG00000186081…
GO:0060411	BP	cardiac septum morphogenesis	60	-2.37354	3.58839e-09	1.70558e-07	ENSG00000184347/ENSG00000106991/ENSG00000069702/ENSG00000101144/ENSG00000066468/ENSG00000136574/ENSG00000163909/ENSG00000114251/ENSG00000197702/ENSG00000157240/ENSG00000162496/ENSG00000089225/ENSG00000124766/ENSG00000163513/ENSG00000085741/ENSG00000118257/ENSG00000101384/ENSG00000141448/ENSG00000135111/ENSG00000162775/ENSG00000142871/ENSG00000137834/ENSG00000016082/ENSG00000101665/ENSG00000127418…
GO:0051216	BP	cartilage development	161	-2.36377	1e-10	7.02252e-09	ENSG00000126351/ENSG00000138685/ENSG00000102882/ENSG00000173153/ENSG00000104635/ENSG00000077092/ENSG00000124813/ENSG00000183682/ENSG00000156427/ENSG00000169762/ENSG00000145423/ENSG00000168036/ENSG00000169884/ENSG00000156466/ENSG00000182600/ENSG00000105855/ENSG00000147862/ENSG00000109906/ENSG00000112175/ENSG00000105664/ENSG00000134013/ENSG00000168779/ENSG00000196562/ENSG00000147408/ENSG00000104415…
GO:0048844	BP	artery morphogenesis	56	-2.35775	1.39414e-08	5.40661e-07	ENSG00000163638/ENSG00000105664/ENSG00000151617/ENSG00000065534/ENSG00000106991/ENSG00000112658/ENSG00000057657/ENSG00000116132/ENSG00000265107/ENSG00000124766/ENSG00000163513/ENSG00000085741/ENSG00000137868/ENSG00000101384/ENSG00000106031/ENSG00000126778/ENSG00000112715/ENSG00000123384/ENSG00000139567/ENSG00000113721/ENSG00000108175/ENSG00000101665/ENSG00000172638/ENSG00000107831/ENSG00000125378…
GO:0005518	MF	collagen binding	58	-2.34049	2.3279e-08	8.40092e-07	ENSG00000135047/ENSG00000164171/ENSG00000005884/ENSG00000183287/ENSG00000150093/ENSG00000213949/ENSG00000105664/ENSG00000173918/ENSG00000120708/ENSG00000152583/ENSG00000026508/ENSG00000172061/ENSG00000106333/ENSG00000168477/ENSG00000100399/ENSG00000137801/ENSG00000087303/ENSG00000205336/ENSG00000204580/ENSG00000113140/ENSG00000169604/ENSG00000164733/ENSG00000100311/ENSG00000137809/ENSG00000166949…
GO:0001501	BP	skeletal system development	422	-2.33057	1e-10	7.02252e-09	ENSG00000173253/ENSG00000126351/ENSG00000145192/ENSG00000186153/ENSG00000138685/ENSG00000154237/ENSG00000134253/ENSG00000170776/ENSG00000102882/ENSG00000128052/ENSG00000151702/ENSG00000173153/ENSG00000104635/ENSG00000077092/ENSG00000187535/ENSG00000124813/ENSG00000183682/ENSG00000120332/ENSG00000177103/ENSG00000162337/ENSG00000156427/ENSG00000169762/ENSG00000162733/ENSG00000145423/ENSG00000168036…
GO:0060485	BP	mesenchyme development	248	-2.32498	1e-10	7.02252e-09	ENSG00000182197/ENSG00000129514/ENSG00000116525/ENSG00000049130/ENSG00000135547/ENSG00000137575/ENSG00000102882/ENSG00000115170/ENSG00000073712/ENSG00000157168/ENSG00000166292/ENSG00000070193/ENSG00000169762/ENSG00000145423/ENSG00000168036/ENSG00000107796/ENSG00000112183/ENSG00000143537/ENSG00000112902/ENSG00000115415/ENSG00000184058/ENSG00000092969/ENSG00000249915/ENSG00000143434/ENSG00000092421…
GO:0021545	BP	cranial nerve development	43	-2.31482	1.99536e-07	5.29041e-06	ENSG00000221866/ENSG00000182197/ENSG00000103449/ENSG00000198121/ENSG00000140090/ENSG00000168036/ENSG00000111262/ENSG00000184058/ENSG00000070729/ENSG00000154928/ENSG00000177301/ENSG00000133216/ENSG00000164209/ENSG00000106571/ENSG00000137203/ENSG00000165462/ENSG00000197381/ENSG00000166833/ENSG00000001617/ENSG00000184564/ENSG00000159899/ENSG00000129159/ENSG00000118257/ENSG00000126778/ENSG00000160716…
GO:0021536	BP	diencephalon development	57	-2.30429	2.32977e-07	6.09414e-06	ENSG00000153234/ENSG00000125845/ENSG00000277893/ENSG00000114251/ENSG00000163083/ENSG00000007372/ENSG00000164690/ENSG00000129159/ENSG00000118257/ENSG00000107187/ENSG00000074047/ENSG00000160716/ENSG00000115507/ENSG00000179348/ENSG00000112238/ENSG00000016082/ENSG00000069011/ENSG00000162552/ENSG00000164093/ENSG00000114554/ENSG00000107831/ENSG00000130827/ENSG00000125378
GO:0003151	BP	outflow tract morphogenesis	60	-2.30277	3.31155e-08	1.13391e-06	ENSG00000151617/ENSG00000106991/ENSG00000069702/ENSG00000101144/ENSG00000066468/ENSG00000163909/ENSG00000114251/ENSG00000197702/ENSG00000157240/ENSG00000265107/ENSG00000162496/ENSG00000163513/ENSG00000085741/ENSG00000118257/ENSG00000101384/ENSG00000141448/ENSG00000126778/ENSG00000135111/ENSG00000112715/ENSG00000137834/ENSG00000016082/ENSG00000120149/ENSG00000164093/ENSG00000004399/ENSG00000107404…
GO:0060840	BP	artery development	82	-2.29557	4.88725e-09	2.24095e-07	ENSG00000163638/ENSG00000105664/ENSG00000106571/ENSG00000151617/ENSG00000070614/ENSG00000065534/ENSG00000106991/ENSG00000112658/ENSG00000057657/ENSG00000114739/ENSG00000186642/ENSG00000116132/ENSG00000265107/ENSG00000124766/ENSG00000164690/ENSG00000163513/ENSG00000085741/ENSG00000137868/ENSG00000101384/ENSG00000129038/ENSG00000106031/ENSG00000126778/ENSG00000112715/ENSG00000123384/ENSG00000139567…
GO:0001704	BP	formation of primary germ layer	96	-2.29218	1.4741e-09	7.81487e-08	ENSG00000150093/ENSG00000156574/ENSG00000053747/ENSG00000163508/ENSG00000089177/ENSG00000112658/ENSG00000101144/ENSG00000006712/ENSG00000066468/ENSG00000116729/ENSG00000152661/ENSG00000155760/ENSG00000114251/ENSG00000196878/ENSG00000087245/ENSG00000186866/ENSG00000113648/ENSG00000140691/ENSG00000085741/ENSG00000142627/ENSG00000149922/ENSG00000120875/ENSG00000141448/ENSG00000166949/ENSG00000134871…
GO:0034405	BP	response to fluid shear stress	28	-2.29089	7.13574e-07	1.63022e-05	ENSG00000116044/ENSG00000159640/ENSG00000130707/ENSG00000197122/ENSG00000073756/ENSG00000087245/ENSG00000120899/ENSG00000008710/ENSG00000113721/ENSG00000178209/ENSG00000137834/ENSG00000101665/ENSG00000142208/ENSG00000136826/ENSG00000127528/ENSG00000166484
GO:0060349	BP	bone morphogenesis	79	-2.29058	6.28925e-09	2.80475e-07	ENSG00000198925/ENSG00000105664/ENSG00000168779/ENSG00000147408/ENSG00000106571/ENSG00000137203/ENSG00000116604/ENSG00000179029/ENSG00000053254/ENSG00000159167/ENSG00000066468/ENSG00000131873/ENSG00000160200/ENSG00000103056/ENSG00000159899/ENSG00000168646/ENSG00000168056/ENSG00000172819/ENSG00000162496/ENSG00000163513/ENSG00000164920/ENSG00000165458/ENSG00000182704/ENSG00000197043/ENSG00000149257…
GO:0045104	BP	intermediate filament cytoskeleton organization	67	-2.28433	2.17138e-08	7.98391e-07	ENSG00000175084/ENSG00000026025/ENSG00000170442/ENSG00000171100/ENSG00000185640/ENSG00000167880/ENSG00000171345/ENSG00000182372/ENSG00000131095/ENSG00000205420/ENSG00000186442/ENSG00000081277/ENSG00000180921/ENSG00000159450/ENSG00000172867/ENSG00000135443/ENSG00000189182/ENSG00000135480/ENSG00000171346/ENSG00000164690/ENSG00000139648/ENSG00000170484/ENSG00000108759/ENSG00000170523/ENSG00000126337…
GO:0071526	BP	semaphorin-plexin signaling pathway	41	-2.28341	1.78184e-07	4.78947e-06	ENSG00000117298/ENSG00000112902/ENSG00000143434/ENSG00000092421/ENSG00000082684/ENSG00000151617/ENSG00000168621/ENSG00000149294/ENSG00000001617/ENSG00000187764/ENSG00000076356/ENSG00000118257/ENSG00000010319/ENSG00000168758/ENSG00000100092/ENSG00000196576/ENSG00000138623/ENSG00000012171/ENSG00000164050/ENSG00000198753/ENSG00000004399/ENSG00000114554/ENSG00000130827/ENSG00000196924
GO:0035914	BP	skeletal muscle cell differentiation	58	-2.27651	1.2757e-07	3.64253e-06	ENSG00000176046/ENSG00000162772/ENSG00000112183/ENSG00000184058/ENSG00000154928/ENSG00000133794/ENSG00000148308/ENSG00000163508/ENSG00000162430/ENSG00000148704/ENSG00000116604/ENSG00000102554/ENSG00000137288/ENSG00000163909/ENSG00000108924/ENSG00000123358/ENSG00000161904/ENSG00000120738/ENSG00000164690/ENSG00000148677/ENSG00000186174/ENSG00000064961/ENSG00000126778/ENSG00000100628/ENSG00000159388…
GO:0001503	BP	ossification	327	-2.27499	1e-10	7.02252e-09	ENSG00000182197/ENSG00000101265/ENSG00000133116/ENSG00000126351/ENSG00000145192/ENSG00000130881/ENSG00000186153/ENSG00000134243/ENSG00000138685/ENSG00000102882/ENSG00000115170/ENSG00000173153/ENSG00000105202/ENSG00000073712/ENSG00000144028/ENSG00000124813/ENSG00000183682/ENSG00000120332/ENSG00000162337/ENSG00000156427/ENSG00000169762/ENSG00000162733/ENSG00000145423/ENSG00000168036/ENSG00000169884…
GO:0003279	BP	cardiac septum development	93	-2.27336	1.08391e-09	5.95006e-08	ENSG00000184347/ENSG00000070614/ENSG00000198081/ENSG00000106991/ENSG00000069702/ENSG00000143013/ENSG00000101144/ENSG00000057657/ENSG00000066468/ENSG00000136574/ENSG00000186642/ENSG00000163909/ENSG00000114251/ENSG00000197702/ENSG00000157240/ENSG00000265107/ENSG00000162496/ENSG00000089225/ENSG00000124766/ENSG00000163513/ENSG00000085741/ENSG00000137868/ENSG00000118257/ENSG00000101384/ENSG00000141448…
GO:0046332	MF	SMAD binding	68	-2.2703	1.94632e-08	7.36483e-07	ENSG00000102760/ENSG00000143799/ENSG00000069702/ENSG00000168675/ENSG00000031823/ENSG00000125845/ENSG00000136574/ENSG00000178951/ENSG00000185129/ENSG00000133895/ENSG00000168646/ENSG00000164692/ENSG00000124225/ENSG00000007372/ENSG00000163513/ENSG00000188779/ENSG00000014164/ENSG00000148677/ENSG00000166949/ENSG00000157933/ENSG00000139567/ENSG00000137834/ENSG00000108175/ENSG00000101665/ENSG00000141232…
GO:0045103	BP	intermediate filament-based process	68	-2.26766	2.08659e-08	7.74522e-07	ENSG00000175084/ENSG00000026025/ENSG00000170442/ENSG00000171100/ENSG00000185640/ENSG00000167880/ENSG00000171345/ENSG00000182372/ENSG00000131095/ENSG00000205420/ENSG00000186442/ENSG00000081277/ENSG00000180921/ENSG00000159450/ENSG00000172867/ENSG00000135443/ENSG00000189182/ENSG00000135480/ENSG00000171346/ENSG00000164690/ENSG00000139648/ENSG00000170484/ENSG00000108759/ENSG00000170523/ENSG00000126337…
GO:0003170	BP	heart valve development	65	-2.26606	8.86594e-08	2.63757e-06	ENSG00000049540/ENSG00000092969/ENSG00000107485/ENSG00000164867/ENSG00000163638/ENSG00000168779/ENSG00000184347/ENSG00000198081/ENSG00000140937/ENSG00000057657/ENSG00000028137/ENSG00000125845/ENSG00000136574/ENSG00000186642/ENSG00000163909/ENSG00000168646/ENSG00000130558/ENSG00000265107/ENSG00000089225/ENSG00000124766/ENSG00000154736/ENSG00000163513/ENSG00000137868/ENSG00000101384/ENSG00000166341…
GO:0061061	BP	muscle structure development	541	-2.26448	1e-10	7.02252e-09	ENSG00000068305/ENSG00000136068/ENSG00000164916/ENSG00000165887/ENSG00000150760/ENSG00000164105/ENSG00000134243/ENSG00000183576/ENSG00000135547/ENSG00000170776/ENSG00000133424/ENSG00000107954/ENSG00000185053/ENSG00000102970/ENSG00000175183/ENSG00000115170/ENSG00000091136/ENSG00000068650/ENSG00000188716/ENSG00000077092/ENSG00000186260/ENSG00000176046/ENSG00000162772/ENSG00000157168/ENSG00000105974…
GO:0055001	BP	muscle cell development	154	-2.26222	1e-10	7.02252e-09	ENSG00000160789/ENSG00000140416/ENSG00000153531/ENSG00000183023/ENSG00000118194/ENSG00000153187/ENSG00000115641/ENSG00000150093/ENSG00000171345/ENSG00000105664/ENSG00000168779/ENSG00000112837/ENSG00000163431/ENSG00000197616/ENSG00000148814/ENSG00000151617/ENSG00000162430/ENSG00000106991/ENSG00000112658/ENSG00000105971/ENSG00000092054/ENSG00000134775/ENSG00000164530/ENSG00000101096/ENSG00000136574…
GO:0002062	BP	chondrocyte differentiation	96	-2.26071	3.72862e-09	1.7404e-07	ENSG00000104635/ENSG00000077092/ENSG00000124813/ENSG00000156427/ENSG00000145423/ENSG00000168036/ENSG00000169884/ENSG00000156466/ENSG00000147862/ENSG00000109906/ENSG00000105664/ENSG00000134013/ENSG00000168779/ENSG00000196562/ENSG00000104415/ENSG00000106571/ENSG00000120708/ENSG00000116604/ENSG00000131873/ENSG00000120451/ENSG00000125845/ENSG00000103056/ENSG00000136378/ENSG00000159899/ENSG00000100399…
GO:0048663	BP	neuron fate commitment	39	-2.25696	1.46791e-06	3.05946e-05	ENSG00000139445/ENSG00000144355/ENSG00000136535/ENSG00000106571/ENSG00000127152/ENSG00000143013/ENSG00000105701/ENSG00000140538/ENSG00000116132/ENSG00000007372/ENSG00000164690/ENSG00000126778/ENSG00000107187/ENSG00000074047/ENSG00000179348/ENSG00000128710/ENSG00000016082/ENSG00000198719/ENSG00000184916/ENSG00000125378/ENSG00000148400
GO:0048645	BP	animal organ formation	53	-2.25388	2.54427e-07	6.54541e-06	ENSG00000136535/ENSG00000106571/ENSG00000126934/ENSG00000101144/ENSG00000168621/ENSG00000066468/ENSG00000125845/ENSG00000114251/ENSG00000168646/ENSG00000137193/ENSG00000089225/ENSG00000161904/ENSG00000164690/ENSG00000163513/ENSG00000085741/ENSG00000141448/ENSG00000164056/ENSG00000126778/ENSG00000005073/ENSG00000016082/ENSG00000130700/ENSG00000107831/ENSG00000125378/ENSG00000148400
GO:0001655	BP	urogenital system development	51	-2.24994	5.80431e-07	1.3587e-05	ENSG00000118046/ENSG00000132386/ENSG00000133216/ENSG00000185920/ENSG00000169018/ENSG00000137869/ENSG00000041982/ENSG00000104332/ENSG00000185630/ENSG00000101144/ENSG00000066468/ENSG00000114251/ENSG00000197746/ENSG00000172819/ENSG00000087245/ENSG00000164690/ENSG00000085741/ENSG00000164920/ENSG00000106031/ENSG00000111276/ENSG00000179348/ENSG00000005073/ENSG00000131759/ENSG00000143867/ENSG00000125378…
GO:0001568	BP	blood vessel development	559	-2.24881	1e-10	7.02252e-09	ENSG00000166292/ENSG00000164619/ENSG00000037280/ENSG00000120332/ENSG00000162337/ENSG00000105974/ENSG00000070193/ENSG00000156427/ENSG00000145423/ENSG00000168036/ENSG00000130669/ENSG00000107796/ENSG00000100065/ENSG00000136830/ENSG00000164307/ENSG00000143537/ENSG00000101017/ENSG00000112902/ENSG00000134954/ENSG00000175197/ENSG00000159399/ENSG00000115415/ENSG00000184058/ENSG00000166224/ENSG00000006071…
GO:0048514	BP	blood vessel morphogenesis	486	-2.24843	1e-10	7.02252e-09	ENSG00000138685/ENSG00000135547/ENSG00000112562/ENSG00000162434/ENSG00000123908/ENSG00000154229/ENSG00000128052/ENSG00000115170/ENSG00000111145/ENSG00000166292/ENSG00000164619/ENSG00000037280/ENSG00000120332/ENSG00000162337/ENSG00000105974/ENSG00000070193/ENSG00000156427/ENSG00000145423/ENSG00000168036/ENSG00000130669/ENSG00000100065/ENSG00000136830/ENSG00000164307/ENSG00000143537/ENSG00000101017…
GO:0003007	BP	heart morphogenesis	210	-2.24745	1e-10	7.02252e-09	ENSG00000049540/ENSG00000184058/ENSG00000173706/ENSG00000092969/ENSG00000140416/ENSG00000153531/ENSG00000118194/ENSG00000107485/ENSG00000082014/ENSG00000164867/ENSG00000115641/ENSG00000139445/ENSG00000156574/ENSG00000112175/ENSG00000185920/ENSG00000004975/ENSG00000158286/ENSG00000168779/ENSG00000150593/ENSG00000133816/ENSG00000197616/ENSG00000151617/ENSG00000184347/ENSG00000185070/ENSG00000106991…
GO:0042692	BP	muscle cell differentiation	319	-2.24282	1e-10	7.02252e-09	ENSG00000134243/ENSG00000183576/ENSG00000135547/ENSG00000170776/ENSG00000185053/ENSG00000175183/ENSG00000115170/ENSG00000091136/ENSG00000068650/ENSG00000188716/ENSG00000077092/ENSG00000186260/ENSG00000157168/ENSG00000070193/ENSG00000168036/ENSG00000169884/ENSG00000112183/ENSG00000136830/ENSG00000141480/ENSG00000184058/ENSG00000069667/ENSG00000148848/ENSG00000160789/ENSG00000140416/ENSG00000183160…
GO:0045229	BP	external encapsulating structure organization	268	-2.24236	1e-10	7.02252e-09	ENSG00000136167/ENSG00000112333/ENSG00000132702/ENSG00000069399/ENSG00000150093/ENSG00000162745/ENSG00000163638/ENSG00000105664/ENSG00000134013/ENSG00000196562/ENSG00000086062/ENSG00000173376/ENSG00000147408/ENSG00000185070/ENSG00000102760/ENSG00000120708/ENSG00000106991/ENSG00000131095/ENSG00000204248/ENSG00000154734/ENSG00000105971/ENSG00000198598/ENSG00000140470/ENSG00000154485/ENSG00000168477…
GO:0030850	BP	prostate gland development	38	-2.24183	2.00858e-06	4.03528e-05	ENSG00000070193/ENSG00000168036/ENSG00000118046/ENSG00000132386/ENSG00000185920/ENSG00000169018/ENSG00000137869/ENSG00000041982/ENSG00000104332/ENSG00000101144/ENSG00000066468/ENSG00000114251/ENSG00000197746/ENSG00000172819/ENSG00000087245/ENSG00000164690/ENSG00000106031/ENSG00000111276/ENSG00000005073/ENSG00000131759/ENSG00000125378/ENSG00000148400
GO:0001944	BP	vasculature development	582	-2.24001	1e-10	7.02252e-09	ENSG00000166292/ENSG00000164619/ENSG00000037280/ENSG00000120332/ENSG00000162337/ENSG00000105974/ENSG00000070193/ENSG00000156427/ENSG00000145423/ENSG00000168036/ENSG00000130669/ENSG00000107796/ENSG00000100065/ENSG00000136830/ENSG00000164307/ENSG00000143537/ENSG00000101017/ENSG00000112902/ENSG00000134954/ENSG00000175197/ENSG00000159399/ENSG00000115415/ENSG00000184058/ENSG00000166224/ENSG00000006071…
GO:0001667	BP	ameboidal-type cell migration	360	-2.23707	1e-10	7.02252e-09	ENSG00000169057/ENSG00000165757/ENSG00000146535/ENSG00000108561/ENSG00000162407/ENSG00000179776/ENSG00000049130/ENSG00000150760/ENSG00000011465/ENSG00000138685/ENSG00000112562/ENSG00000100034/ENSG00000185950/ENSG00000123908/ENSG00000154229/ENSG00000128052/ENSG00000115170/ENSG00000164619/ENSG00000037280/ENSG00000162337/ENSG00000070193/ENSG00000156427/ENSG00000162733/ENSG00000107796/ENSG00000100065…
GO:0003179	BP	heart valve morphogenesis	54	-2.23661	4.34229e-07	1.05118e-05	ENSG00000049540/ENSG00000092969/ENSG00000107485/ENSG00000164867/ENSG00000163638/ENSG00000184347/ENSG00000140937/ENSG00000125845/ENSG00000136574/ENSG00000163909/ENSG00000168646/ENSG00000130558/ENSG00000265107/ENSG00000089225/ENSG00000124766/ENSG00000154736/ENSG00000163513/ENSG00000137868/ENSG00000101384/ENSG00000166341/ENSG00000131196/ENSG00000142871/ENSG00000137834/ENSG00000124216/ENSG00000127418…
GO:0001837	BP	epithelial to mesenchymal transition	137	-2.2354	1.24703e-10	8.37983e-09	ENSG00000134013/ENSG00000130726/ENSG00000163508/ENSG00000150593/ENSG00000151617/ENSG00000102760/ENSG00000106991/ENSG00000148737/ENSG00000162517/ENSG00000069702/ENSG00000104332/ENSG00000101144/ENSG00000095739/ENSG00000168477/ENSG00000066468/ENSG00000168675/ENSG00000136158/ENSG00000125845/ENSG00000163909/ENSG00000114251/ENSG00000136848/ENSG00000151208/ENSG00000168646/ENSG00000019144/ENSG00000130558…
GO:0061138	BP	morphogenesis of a branching epithelium	149	-2.23423	2.1226e-10	1.36741e-08	ENSG00000101160/ENSG00000185920/ENSG00000125430/ENSG00000169018/ENSG00000106571/ENSG00000151617/ENSG00000172531/ENSG00000106991/ENSG00000112658/ENSG00000104332/ENSG00000185630/ENSG00000101144/ENSG00000168621/ENSG00000066468/ENSG00000136158/ENSG00000125845/ENSG00000197122/ENSG00000103811/ENSG00000163251/ENSG00000114251/ENSG00000151208/ENSG00000153976/ENSG00000204580/ENSG00000171791/ENSG00000164690…
GO:0060348	BP	bone development	196	-2.23321	1e-10	7.02252e-09	ENSG00000166147/ENSG00000173868/ENSG00000109906/ENSG00000087460/ENSG00000150867/ENSG00000198925/ENSG00000105664/ENSG00000111252/ENSG00000168779/ENSG00000196562/ENSG00000197599/ENSG00000147408/ENSG00000104415/ENSG00000106571/ENSG00000185269/ENSG00000147316/ENSG00000106991/ENSG00000137203/ENSG00000112658/ENSG00000157637/ENSG00000116604/ENSG00000179029/ENSG00000053254/ENSG00000159167/ENSG00000066468…
GO:0048705	BP	skeletal system morphogenesis	166	-2.23174	1e-10	7.02252e-09	ENSG00000077092/ENSG00000187535/ENSG00000124813/ENSG00000177103/ENSG00000162337/ENSG00000156427/ENSG00000168036/ENSG00000169884/ENSG00000184058/ENSG00000166224/ENSG00000163659/ENSG00000183160/ENSG00000181652/ENSG00000173868/ENSG00000156574/ENSG00000198925/ENSG00000105664/ENSG00000168779/ENSG00000167522/ENSG00000147408/ENSG00000106571/ENSG00000070614/ENSG00000114378/ENSG00000137203/ENSG00000155846…
GO:0030020	MF	extracellular matrix structural constituent conferring tensile strength	40	-2.23154	1.57708e-06	3.26082e-05	ENSG00000204291/ENSG00000065618/ENSG00000164692/ENSG00000092758/ENSG00000163359/ENSG00000187498/ENSG00000134871/ENSG00000197467/ENSG00000139219/ENSG00000196739/ENSG00000084636/ENSG00000142173/ENSG00000114270/ENSG00000130635/ENSG00000182871/ENSG00000108821/ENSG00000142156
GO:0030198	BP	extracellular matrix organization	266	-2.23084	1e-10	7.02252e-09	ENSG00000136167/ENSG00000112333/ENSG00000132702/ENSG00000069399/ENSG00000150093/ENSG00000162745/ENSG00000163638/ENSG00000105664/ENSG00000134013/ENSG00000196562/ENSG00000086062/ENSG00000173376/ENSG00000147408/ENSG00000185070/ENSG00000102760/ENSG00000120708/ENSG00000106991/ENSG00000131095/ENSG00000204248/ENSG00000154734/ENSG00000105971/ENSG00000198598/ENSG00000140470/ENSG00000154485/ENSG00000168477…
GO:0070412	MF	R-SMAD binding	22	-2.23053	2.58027e-06	4.96622e-05	ENSG00000102760/ENSG00000143799/ENSG00000168675/ENSG00000031823/ENSG00000133895/ENSG00000124225/ENSG00000007372/ENSG00000014164/ENSG00000148677/ENSG00000166949/ENSG00000137834/ENSG00000108654/ENSG00000170345
GO:0003206	BP	cardiac chamber morphogenesis	100	-2.22994	3.65722e-09	1.72776e-07	ENSG00000184058/ENSG00000173706/ENSG00000092969/ENSG00000140416/ENSG00000153531/ENSG00000118194/ENSG00000107485/ENSG00000082014/ENSG00000164867/ENSG00000115641/ENSG00000112175/ENSG00000168779/ENSG00000197616/ENSG00000151617/ENSG00000184347/ENSG00000106991/ENSG00000112658/ENSG00000154734/ENSG00000069702/ENSG00000092054/ENSG00000101144/ENSG00000066468/ENSG00000125845/ENSG00000136574/ENSG00000163909…
GO:0072163	BP	mesonephric epithelium development	80	-2.22113	5.07302e-08	1.61405e-06	ENSG00000185920/ENSG00000125430/ENSG00000112246/ENSG00000106571/ENSG00000104332/ENSG00000185630/ENSG00000101144/ENSG00000168621/ENSG00000066468/ENSG00000125845/ENSG00000153976/ENSG00000135414/ENSG00000165731/ENSG00000171791/ENSG00000164690/ENSG00000085741/ENSG00000164056/ENSG00000166949/ENSG00000126778/ENSG00000125812/ENSG00000130702/ENSG00000008710/ENSG00000135744/ENSG00000112715/ENSG00000005073…
GO:0072164	BP	mesonephric tubule development	80	-2.22113	5.07302e-08	1.61405e-06	ENSG00000185920/ENSG00000125430/ENSG00000112246/ENSG00000106571/ENSG00000104332/ENSG00000185630/ENSG00000101144/ENSG00000168621/ENSG00000066468/ENSG00000125845/ENSG00000153976/ENSG00000135414/ENSG00000165731/ENSG00000171791/ENSG00000164690/ENSG00000085741/ENSG00000164056/ENSG00000166949/ENSG00000126778/ENSG00000125812/ENSG00000130702/ENSG00000008710/ENSG00000135744/ENSG00000112715/ENSG00000005073…
GO:0001763	BP	morphogenesis of a branching structure	163	-2.22106	1.17774e-10	7.98305e-09	ENSG00000101160/ENSG00000185920/ENSG00000125430/ENSG00000168779/ENSG00000169018/ENSG00000106571/ENSG00000151617/ENSG00000172531/ENSG00000106991/ENSG00000112658/ENSG00000104332/ENSG00000185630/ENSG00000101144/ENSG00000168621/ENSG00000057657/ENSG00000066468/ENSG00000136158/ENSG00000125845/ENSG00000197122/ENSG00000103811/ENSG00000163251/ENSG00000135333/ENSG00000114251/ENSG00000151208/ENSG00000153976…
GO:0007517	BP	muscle organ development	279	-2.21938	1e-10	7.02252e-09	ENSG00000168779/ENSG00000148308/ENSG00000163508/ENSG00000150051/ENSG00000197616/ENSG00000151617/ENSG00000149596/ENSG00000162430/ENSG00000154309/ENSG00000065534/ENSG00000106991/ENSG00000148704/ENSG00000197381/ENSG00000105971/ENSG00000069702/ENSG00000092054/ENSG00000116604/ENSG00000130707/ENSG00000060138/ENSG00000102554/ENSG00000172046/ENSG00000066468/ENSG00000137288/ENSG00000125845/ENSG00000163909…
GO:0031128	BP	developmental induction	29	-2.21631	2.77915e-06	5.30967e-05	ENSG00000168621/ENSG00000125845/ENSG00000163251/ENSG00000114251/ENSG00000085741/ENSG00000164056/ENSG00000126778/ENSG00000005073/ENSG00000005513/ENSG00000162552/ENSG00000130700/ENSG00000107831/ENSG00000125378
GO:0043062	BP	extracellular structure organization	267	-2.21331	1e-10	7.02252e-09	ENSG00000136167/ENSG00000112333/ENSG00000132702/ENSG00000069399/ENSG00000150093/ENSG00000162745/ENSG00000163638/ENSG00000105664/ENSG00000134013/ENSG00000196562/ENSG00000086062/ENSG00000173376/ENSG00000147408/ENSG00000185070/ENSG00000102760/ENSG00000120708/ENSG00000106991/ENSG00000131095/ENSG00000204248/ENSG00000154734/ENSG00000105971/ENSG00000198598/ENSG00000140470/ENSG00000154485/ENSG00000168477…
GO:0007219	BP	Notch signaling pathway	133	-2.21261	1.72075e-09	8.94216e-08	ENSG00000125845/ENSG00000197122/ENSG00000101280/ENSG00000163909/ENSG00000178951/ENSG00000144596/ENSG00000143801/ENSG00000184489/ENSG00000184384/ENSG00000131899/ENSG00000163513/ENSG00000213694/ENSG00000101384/ENSG00000106003/ENSG00000181830/ENSG00000080189/ENSG00000214357/ENSG00000167207/ENSG00000110042/ENSG00000126778/ENSG00000102935/ENSG00000162775/ENSG00000113916/ENSG00000111276/ENSG00000179348…
GO:0007369	BP	gastrulation	150	-2.21224	2.14631e-10	1.37135e-08	ENSG00000150093/ENSG00000156574/ENSG00000126016/ENSG00000053747/ENSG00000004975/ENSG00000163508/ENSG00000089177/ENSG00000112658/ENSG00000197971/ENSG00000104332/ENSG00000101144/ENSG00000006712/ENSG00000066468/ENSG00000114739/ENSG00000116729/ENSG00000152661/ENSG00000155760/ENSG00000116809/ENSG00000114251/ENSG00000019144/ENSG00000196878/ENSG00000087245/ENSG00000186866/ENSG00000113648/ENSG00000140691…
GO:0072073	BP	kidney epithelium development	122	-2.21108	4.25408e-09	1.97384e-07	ENSG00000197256/ENSG00000185920/ENSG00000125430/ENSG00000112246/ENSG00000106571/ENSG00000151617/ENSG00000272398/ENSG00000104332/ENSG00000185630/ENSG00000101144/ENSG00000168621/ENSG00000066468/ENSG00000125845/ENSG00000135333/ENSG00000163909/ENSG00000153976/ENSG00000188064/ENSG00000135414/ENSG00000165731/ENSG00000171791/ENSG00000164690/ENSG00000085741/ENSG00000101384/ENSG00000164056/ENSG00000166949…
GO:0022612	BP	gland morphogenesis	99	-2.21101	9.00335e-09	3.73304e-07	ENSG00000183117/ENSG00000135960/ENSG00000162337/ENSG00000105974/ENSG00000070193/ENSG00000109320/ENSG00000109062/ENSG00000092969/ENSG00000147862/ENSG00000185920/ENSG00000169018/ENSG00000196562/ENSG00000106571/ENSG00000041982/ENSG00000104332/ENSG00000146648/ENSG00000101144/ENSG00000066468/ENSG00000197122/ENSG00000114251/ENSG00000172819/ENSG00000087245/ENSG00000204580/ENSG00000171791/ENSG00000007372…
GO:0090497	BP	mesenchymal cell migration	53	-2.21075	7.15246e-07	1.63022e-05	ENSG00000112902/ENSG00000184058/ENSG00000143434/ENSG00000092421/ENSG00000082684/ENSG00000110880/ENSG00000151617/ENSG00000101144/ENSG00000168621/ENSG00000001617/ENSG00000124205/ENSG00000165731/ENSG00000187764/ENSG00000164690/ENSG00000118257/ENSG00000197043/ENSG00000146242/ENSG00000010319/ENSG00000171119/ENSG00000168758/ENSG00000130702/ENSG00000136160/ENSG00000138623/ENSG00000016082/ENSG00000005513…
GO:0001525	BP	angiogenesis	415	-2.20961	1e-10	7.02252e-09	ENSG00000138685/ENSG00000112562/ENSG00000162434/ENSG00000123908/ENSG00000154229/ENSG00000128052/ENSG00000115170/ENSG00000111145/ENSG00000166292/ENSG00000164619/ENSG00000037280/ENSG00000120332/ENSG00000105974/ENSG00000070193/ENSG00000156427/ENSG00000145423/ENSG00000168036/ENSG00000130669/ENSG00000100065/ENSG00000136830/ENSG00000164307/ENSG00000143537/ENSG00000101017/ENSG00000112902/ENSG00000134954…
GO:0050840	MF	extracellular matrix binding	49	-2.20824	1.1098e-06	2.39637e-05	ENSG00000049540/ENSG00000164171/ENSG00000005884/ENSG00000166106/ENSG00000131981/ENSG00000150093/ENSG00000162745/ENSG00000100097/ENSG00000120708/ENSG00000152583/ENSG00000172061/ENSG00000124466/ENSG00000163520/ENSG00000169499/ENSG00000137801/ENSG00000205336/ENSG00000198732/ENSG00000113140/ENSG00000154736/ENSG00000164690/ENSG00000107742/ENSG00000188157/ENSG00000087085/ENSG00000112715/ENSG00000142910…
GO:0002065	BP	columnar/cuboidal epithelial cell differentiation	93	-2.20546	7.65219e-09	3.2595e-07	ENSG00000147862/ENSG00000133794/ENSG00000196230/ENSG00000156574/ENSG00000112175/ENSG00000106615/ENSG00000108641/ENSG00000148704/ENSG00000135638/ENSG00000102554/ENSG00000101144/ENSG00000057657/ENSG00000066468/ENSG00000134363/ENSG00000131711/ENSG00000149577/ENSG00000125845/ENSG00000197122/ENSG00000136574/ENSG00000163251/ENSG00000114251/ENSG00000133895/ENSG00000151208/ENSG00000172819/ENSG00000135414…
GO:0007411	BP	axon guidance	191	-2.20454	1e-10	7.02252e-09	ENSG00000177103/ENSG00000160145/ENSG00000187122/ENSG00000136830/ENSG00000117298/ENSG00000168280/ENSG00000112902/ENSG00000179242/ENSG00000153404/ENSG00000154928/ENSG00000184349/ENSG00000143434/ENSG00000092421/ENSG00000107485/ENSG00000147862/ENSG00000082684/ENSG00000133216/ENSG00000104290/ENSG00000185920/ENSG00000118263/ENSG00000136535/ENSG00000106571/ENSG00000151617/ENSG00000184347/ENSG00000185070…
GO:0097485	BP	neuron projection guidance	191	-2.20454	1e-10	7.02252e-09	ENSG00000177103/ENSG00000160145/ENSG00000187122/ENSG00000136830/ENSG00000117298/ENSG00000168280/ENSG00000112902/ENSG00000179242/ENSG00000153404/ENSG00000154928/ENSG00000184349/ENSG00000143434/ENSG00000092421/ENSG00000107485/ENSG00000147862/ENSG00000082684/ENSG00000133216/ENSG00000104290/ENSG00000185920/ENSG00000118263/ENSG00000136535/ENSG00000106571/ENSG00000151617/ENSG00000184347/ENSG00000185070…
GO:0060537	BP	muscle tissue development	338	-2.20409	1e-10	7.02252e-09	ENSG00000138685/ENSG00000135547/ENSG00000170776/ENSG00000107954/ENSG00000008083/ENSG00000185053/ENSG00000175183/ENSG00000115170/ENSG00000077092/ENSG00000186260/ENSG00000176046/ENSG00000162772/ENSG00000157168/ENSG00000120332/ENSG00000105974/ENSG00000168036/ENSG00000169884/ENSG00000112183/ENSG00000136830/ENSG00000141480/ENSG00000049540/ENSG00000184058/ENSG00000173706/ENSG00000092969/ENSG00000160789…
GO:0001823	BP	mesonephros development	84	-2.20176	8.29797e-08	2.51684e-06	ENSG00000103449/ENSG00000138685/ENSG00000077092/ENSG00000164619/ENSG00000070193/ENSG00000168036/ENSG00000115596/ENSG00000107485/ENSG00000109906/ENSG00000185920/ENSG00000125430/ENSG00000112246/ENSG00000143839/ENSG00000106571/ENSG00000104332/ENSG00000185630/ENSG00000101144/ENSG00000168621/ENSG00000066468/ENSG00000125845/ENSG00000153976/ENSG00000135414/ENSG00000165731/ENSG00000171791/ENSG00000164690…
GO:0001755	BP	neural crest cell migration	51	-2.20136	1.93166e-06	3.91098e-05	ENSG00000112902/ENSG00000184058/ENSG00000143434/ENSG00000092421/ENSG00000082684/ENSG00000110880/ENSG00000151617/ENSG00000101144/ENSG00000168621/ENSG00000001617/ENSG00000124205/ENSG00000165731/ENSG00000187764/ENSG00000164690/ENSG00000118257/ENSG00000197043/ENSG00000010319/ENSG00000171119/ENSG00000168758/ENSG00000130702/ENSG00000136160/ENSG00000138623/ENSG00000016082/ENSG00000005513/ENSG00000012171…
GO:0002067	BP	glandular epithelial cell differentiation	56	-2.20061	1.23533e-06	2.63819e-05	ENSG00000158669/ENSG00000137693/ENSG00000153162/ENSG00000182197/ENSG00000129514/ENSG00000138685/ENSG00000077092/ENSG00000105974/ENSG00000168036/ENSG00000147862/ENSG00000133794/ENSG00000112175/ENSG00000106615/ENSG00000066468/ENSG00000149577/ENSG00000125845/ENSG00000163251/ENSG00000114251/ENSG00000133895/ENSG00000172819/ENSG00000135414/ENSG00000007372/ENSG00000141448/ENSG00000107187/ENSG00000169710…
GO:0042476	BP	odontogenesis	110	-2.2004	8.73158e-09	3.63972e-07	ENSG00000091136/ENSG00000140090/ENSG00000124813/ENSG00000135960/ENSG00000070193/ENSG00000168036/ENSG00000115596/ENSG00000184058/ENSG00000121989/ENSG00000092969/ENSG00000125046/ENSG00000131183/ENSG00000144355/ENSG00000167522/ENSG00000153094/ENSG00000197599/ENSG00000106571/ENSG00000183873/ENSG00000137203/ENSG00000127152/ENSG00000164889/ENSG00000101144/ENSG00000066468/ENSG00000114739/ENSG00000134363…
GO:0072080	BP	nephron tubule development	76	-2.19967	1.66637e-07	4.52592e-06	ENSG00000185920/ENSG00000125430/ENSG00000106571/ENSG00000272398/ENSG00000185630/ENSG00000168621/ENSG00000125845/ENSG00000163909/ENSG00000153976/ENSG00000188064/ENSG00000171791/ENSG00000164690/ENSG00000085741/ENSG00000101384/ENSG00000126778/ENSG00000125812/ENSG00000130702/ENSG00000008710/ENSG00000135744/ENSG00000112715/ENSG00000005073/ENSG00000166341/ENSG00000128342/ENSG00000005513/ENSG00000198719…
GO:0003161	BP	cardiac conduction system development	27	-2.1988	9.22993e-06	0.000145642	ENSG00000138622/ENSG00000168779/ENSG00000112837/ENSG00000183873/ENSG00000136574/ENSG00000152661/ENSG00000265107/ENSG00000089225/ENSG00000141448/ENSG00000135111/ENSG00000006283/ENSG00000016082/ENSG00000120149/ENSG00000125378/ENSG00000148400
GO:0005796	CC	Golgi lumen	81	-2.18944	8.50946e-08	2.54143e-06	ENSG00000002587/ENSG00000213420/ENSG00000114251/ENSG00000188783/ENSG00000142798/ENSG00000188064/ENSG00000198788/ENSG00000154764/ENSG00000163956/ENSG00000100311/ENSG00000115718/ENSG00000197461/ENSG00000188157/ENSG00000184956/ENSG00000215182/ENSG00000078808/ENSG00000057593/ENSG00000140564/ENSG00000162512/ENSG00000182492/ENSG00000157227/ENSG00000109610/ENSG00000183087/ENSG00000162552/ENSG00000115884…
GO:0072132	BP	mesenchyme morphogenesis	44	-2.18931	2.61581e-06	5.02223e-05	ENSG00000135547/ENSG00000115170/ENSG00000166292/ENSG00000107796/ENSG00000092969/ENSG00000164867/ENSG00000112175/ENSG00000106991/ENSG00000101144/ENSG00000125845/ENSG00000163909/ENSG00000114251/ENSG00000154736/ENSG00000163513/ENSG00000085741/ENSG00000166949/ENSG00000135111/ENSG00000139567/ENSG00000166341/ENSG00000016082/ENSG00000124216/ENSG00000143867/ENSG00000120149/ENSG00000130700/ENSG00000107831…
GO:0001657	BP	ureteric bud development	79	-2.1891	1.509e-07	4.15641e-06	ENSG00000185920/ENSG00000125430/ENSG00000112246/ENSG00000106571/ENSG00000104332/ENSG00000185630/ENSG00000101144/ENSG00000168621/ENSG00000066468/ENSG00000125845/ENSG00000153976/ENSG00000135414/ENSG00000165731/ENSG00000171791/ENSG00000164690/ENSG00000085741/ENSG00000164056/ENSG00000166949/ENSG00000126778/ENSG00000125812/ENSG00000130702/ENSG00000135744/ENSG00000112715/ENSG00000005073/ENSG00000166341…
GO:0048729	BP	tissue morphogenesis	516	-2.18858	1e-10	7.02252e-09	ENSG00000150093/ENSG00000139445/ENSG00000156574/ENSG00000100592/ENSG00000124782/ENSG00000112175/ENSG00000104290/ENSG00000101160/ENSG00000185920/ENSG00000125430/ENSG00000004975/ENSG00000158286/ENSG00000168779/ENSG00000112837/ENSG00000130726/ENSG00000169018/ENSG00000169071/ENSG00000163508/ENSG00000133816/ENSG00000107159/ENSG00000106571/ENSG00000197616/ENSG00000151617/ENSG00000172531/ENSG00000065534…
GO:0048864	BP	stem cell development	73	-2.18656	3.16496e-07	7.98411e-06	ENSG00000049130/ENSG00000138685/ENSG00000102882/ENSG00000115170/ENSG00000157168/ENSG00000169762/ENSG00000112902/ENSG00000184058/ENSG00000249915/ENSG00000143434/ENSG00000092421/ENSG00000082684/ENSG00000110880/ENSG00000153944/ENSG00000151617/ENSG00000162517/ENSG00000101144/ENSG00000168621/ENSG00000001617/ENSG00000187553/ENSG00000124205/ENSG00000165731/ENSG00000187764/ENSG00000171791/ENSG00000164690…
GO:0021675	BP	nerve development	68	-2.18652	1.86496e-07	4.97854e-06	ENSG00000225950/ENSG00000221866/ENSG00000182197/ENSG00000103449/ENSG00000198121/ENSG00000140090/ENSG00000168036/ENSG00000111262/ENSG00000117298/ENSG00000162692/ENSG00000184058/ENSG00000070729/ENSG00000154928/ENSG00000177301/ENSG00000133216/ENSG00000144749/ENSG00000100697/ENSG00000164209/ENSG00000196562/ENSG00000106571/ENSG00000151617/ENSG00000137203/ENSG00000165462/ENSG00000197381/ENSG00000166833…
GO:0002009	BP	morphogenesis of an epithelium	428	-2.18612	1e-10	7.02252e-09	ENSG00000150093/ENSG00000139445/ENSG00000156574/ENSG00000100592/ENSG00000124782/ENSG00000112175/ENSG00000104290/ENSG00000101160/ENSG00000185920/ENSG00000125430/ENSG00000004975/ENSG00000158286/ENSG00000112837/ENSG00000130726/ENSG00000169018/ENSG00000169071/ENSG00000133816/ENSG00000107159/ENSG00000106571/ENSG00000151617/ENSG00000172531/ENSG00000106991/ENSG00000137203/ENSG00000112658/ENSG00000205420…
GO:0048546	BP	digestive tract morphogenesis	36	-2.18141	4.88515e-06	8.51896e-05	ENSG00000070193/ENSG00000145423/ENSG00000168036/ENSG00000165617/ENSG00000156574/ENSG00000168779/ENSG00000106571/ENSG00000104332/ENSG00000146648/ENSG00000066468/ENSG00000114739/ENSG00000136574/ENSG00000114251/ENSG00000159899/ENSG00000171791/ENSG00000164690/ENSG00000085741/ENSG00000137868/ENSG00000136630/ENSG00000166949/ENSG00000106031/ENSG00000074047/ENSG00000125378/ENSG00000148400
GO:0030280	MF	structural constituent of skin epidermis	21	-2.18038	1.21472e-05	0.000182794	ENSG00000170442/ENSG00000185640/ENSG00000205420/ENSG00000186442/ENSG00000081277/ENSG00000172867/ENSG00000135443/ENSG00000189182/ENSG00000135480/ENSG00000139648/ENSG00000170484/ENSG00000170523/ENSG00000126337/ENSG00000186081/ENSG00000167767
GO:0061326	BP	renal tubule development	80	-2.1799	1.58168e-07	4.31091e-06	ENSG00000272398/ENSG00000185630/ENSG00000168621/ENSG00000125845/ENSG00000163909/ENSG00000153976/ENSG00000188064/ENSG00000171791/ENSG00000164690/ENSG00000085741/ENSG00000101384/ENSG00000187498/ENSG00000126778/ENSG00000125812/ENSG00000130702/ENSG00000008710/ENSG00000135744/ENSG00000112715/ENSG00000005073/ENSG00000166341/ENSG00000128342/ENSG00000005513/ENSG00000198719/ENSG00000143867/ENSG00000162552…
GO:0021983	BP	pituitary gland development	31	-2.17792	1.16434e-05	0.00017692	ENSG00000125845/ENSG00000114251/ENSG00000163083/ENSG00000007372/ENSG00000107187/ENSG00000074047/ENSG00000179348/ENSG00000016082/ENSG00000069011/ENSG00000162552/ENSG00000164093/ENSG00000107831/ENSG00000125378
GO:0001649	BP	osteoblast differentiation	182	-2.17415	4.44399e-10	2.65491e-08	ENSG00000130881/ENSG00000186153/ENSG00000138685/ENSG00000115170/ENSG00000173153/ENSG00000105202/ENSG00000073712/ENSG00000144028/ENSG00000124813/ENSG00000120332/ENSG00000162337/ENSG00000162733/ENSG00000145423/ENSG00000168036/ENSG00000169884/ENSG00000014123/ENSG00000121989/ENSG00000183160/ENSG00000135316/ENSG00000153187/ENSG00000115641/ENSG00000185920/ENSG00000168779/ENSG00000104415/ENSG00000106571…
GO:0048754	BP	branching morphogenesis of an epithelial tube	125	-2.17359	4.50531e-09	2.07804e-07	ENSG00000101160/ENSG00000185920/ENSG00000125430/ENSG00000106571/ENSG00000151617/ENSG00000172531/ENSG00000106991/ENSG00000112658/ENSG00000185630/ENSG00000101144/ENSG00000168621/ENSG00000066468/ENSG00000136158/ENSG00000125845/ENSG00000197122/ENSG00000103811/ENSG00000114251/ENSG00000151208/ENSG00000153976/ENSG00000204580/ENSG00000171791/ENSG00000164690/ENSG00000163513/ENSG00000142627/ENSG00000164056…
GO:0061614	BP	miRNA transcription	62	-2.17238	6.06302e-07	1.41078e-05	ENSG00000112658/ENSG00000173039/ENSG00000102554/ENSG00000146648/ENSG00000125845/ENSG00000118689/ENSG00000187079/ENSG00000072310/ENSG00000120738/ENSG00000196700/ENSG00000141448/ENSG00000100311/ENSG00000166949/ENSG00000100968/ENSG00000179348/ENSG00000137834/ENSG00000131759/ENSG00000168874/ENSG00000196498/ENSG00000108654/ENSG00000136826/ENSG00000125378/ENSG00000170345
GO:0060914	BP	heart formation	26	-2.1697	2.35464e-05	0.000320882	ENSG00000125845/ENSG00000114251/ENSG00000168646/ENSG00000137193/ENSG00000089225/ENSG00000161904/ENSG00000085741/ENSG00000126778/ENSG00000016082/ENSG00000130700/ENSG00000125378/ENSG00000148400
GO:0010718	BP	positive regulation of epithelial to mesenchymal transition	48	-2.16539	4.57217e-06	8.08165e-05	ENSG00000137575/ENSG00000115170/ENSG00000073712/ENSG00000168036/ENSG00000092969/ENSG00000122694/ENSG00000134013/ENSG00000102760/ENSG00000106991/ENSG00000148737/ENSG00000101144/ENSG00000095739/ENSG00000168477/ENSG00000125845/ENSG00000168646/ENSG00000130558/ENSG00000163513/ENSG00000101384/ENSG00000186174/ENSG00000166949/ENSG00000148204/ENSG00000183779/ENSG00000016082/ENSG00000124216/ENSG00000108821…
GO:0014032	BP	neural crest cell development	67	-2.16383	5.9637e-07	1.39183e-05	ENSG00000049130/ENSG00000102882/ENSG00000115170/ENSG00000157168/ENSG00000169762/ENSG00000112902/ENSG00000184058/ENSG00000249915/ENSG00000143434/ENSG00000092421/ENSG00000082684/ENSG00000110880/ENSG00000151617/ENSG00000162517/ENSG00000101144/ENSG00000168621/ENSG00000001617/ENSG00000187553/ENSG00000124205/ENSG00000165731/ENSG00000187764/ENSG00000164690/ENSG00000118257/ENSG00000101384/ENSG00000197043…
GO:0001709	BP	cell fate determination	29	-2.16333	7.42953e-06	0.000121666	ENSG00000143384/ENSG00000177103/ENSG00000168036/ENSG00000221818/ENSG00000107485/ENSG00000185920/ENSG00000168477/ENSG00000116132/ENSG00000007372/ENSG00000154764/ENSG00000101384/ENSG00000141448/ENSG00000179348/ENSG00000016082/ENSG00000198719/ENSG00000003137/ENSG00000136826/ENSG00000125378
GO:0003281	BP	ventricular septum development	63	-2.15584	1.29173e-06	2.7436e-05	ENSG00000069702/ENSG00000143013/ENSG00000057657/ENSG00000066468/ENSG00000136574/ENSG00000186642/ENSG00000163909/ENSG00000114251/ENSG00000157240/ENSG00000265107/ENSG00000089225/ENSG00000124766/ENSG00000163513/ENSG00000085741/ENSG00000137868/ENSG00000106031/ENSG00000135111/ENSG00000162775/ENSG00000142871/ENSG00000137834/ENSG00000101665/ENSG00000127418/ENSG00000179588/ENSG00000125378/ENSG00000148400
GO:0002116	CC	semaphorin receptor complex	11	-2.15572	3.17191e-06	5.94352e-05	ENSG00000076356/ENSG00000118257/ENSG00000196576/ENSG00000164050/ENSG00000198753/ENSG00000004399/ENSG00000114554/ENSG00000130827
GO:0048565	BP	digestive tract development	96	-2.15096	9.58501e-08	2.80884e-06	ENSG00000104332/ENSG00000130707/ENSG00000102554/ENSG00000164889/ENSG00000146648/ENSG00000057657/ENSG00000066468/ENSG00000114739/ENSG00000145431/ENSG00000197122/ENSG00000136574/ENSG00000163251/ENSG00000114251/ENSG00000159899/ENSG00000196839/ENSG00000165731/ENSG00000171791/ENSG00000164690/ENSG00000176678/ENSG00000163513/ENSG00000085741/ENSG00000137868/ENSG00000162878/ENSG00000141448/ENSG00000136630…
GO:0060412	BP	ventricular septum morphogenesis	33	-2.15061	1.37165e-05	0.00020327	ENSG00000184347/ENSG00000069702/ENSG00000066468/ENSG00000163909/ENSG00000114251/ENSG00000157240/ENSG00000124766/ENSG00000163513/ENSG00000085741/ENSG00000135111/ENSG00000162775/ENSG00000101665/ENSG00000127418/ENSG00000179588/ENSG00000125378/ENSG00000148400
GO:0050918	BP	positive chemotaxis	43	-2.14837	8.77651e-06	0.000139904	ENSG00000172349/ENSG00000138685/ENSG00000128052/ENSG00000070193/ENSG00000112902/ENSG00000164171/ENSG00000172232/ENSG00000131981/ENSG00000117525/ENSG00000103197/ENSG00000168621/ENSG00000140538/ENSG00000114251/ENSG00000204305/ENSG00000180900/ENSG00000006210/ENSG00000100311/ENSG00000117407/ENSG00000166949/ENSG00000107562/ENSG00000112715/ENSG00000119630/ENSG00000057593/ENSG00000185652/ENSG00000170989…
GO:0003156	BP	regulation of animal organ formation	25	-2.14765	1.83914e-05	0.000260657	ENSG00000101144/ENSG00000168621/ENSG00000125845/ENSG00000114251/ENSG00000164690/ENSG00000085741/ENSG00000164056/ENSG00000126778/ENSG00000005073/ENSG00000130700/ENSG00000107831/ENSG00000125378
GO:0043542	BP	endothelial cell migration	183	-2.14728	1.8903e-10	1.23823e-08	ENSG00000169057/ENSG00000165757/ENSG00000162407/ENSG00000179776/ENSG00000011465/ENSG00000138685/ENSG00000112562/ENSG00000154229/ENSG00000128052/ENSG00000164619/ENSG00000037280/ENSG00000156427/ENSG00000100065/ENSG00000101017/ENSG00000112902/ENSG00000134954/ENSG00000249915/ENSG00000163430/ENSG00000107485/ENSG00000164867/ENSG00000112333/ENSG00000183287/ENSG00000150093/ENSG00000100105/ENSG00000132386…
GO:0005581	CC	collagen trimer	73	-2.14092	9.28839e-07	2.05108e-05	ENSG00000118004/ENSG00000183287/ENSG00000186417/ENSG00000173918/ENSG00000145861/ENSG00000085265/ENSG00000204248/ENSG00000165985/ENSG00000204291/ENSG00000065618/ENSG00000164692/ENSG00000092758/ENSG00000163359/ENSG00000187498/ENSG00000134871/ENSG00000197467/ENSG00000186897/ENSG00000139219/ENSG00000196739/ENSG00000160339/ENSG00000101203/ENSG00000133466/ENSG00000168077/ENSG00000084636/ENSG00000142173…
GO:0032355	BP	response to estradiol	95	-2.14039	1.54345e-07	4.23633e-06	ENSG00000185122/ENSG00000131183/ENSG00000185920/ENSG00000140443/ENSG00000153094/ENSG00000165474/ENSG00000071655/ENSG00000104332/ENSG00000130707/ENSG00000146648/ENSG00000101144/ENSG00000120833/ENSG00000119772/ENSG00000125510/ENSG00000131711/ENSG00000073756/ENSG00000087245/ENSG00000108819/ENSG00000154764/ENSG00000110092/ENSG00000078549/ENSG00000197461/ENSG00000135744/ENSG00000111276/ENSG00000102996…
GO:0035239	BP	tube morphogenesis	690	-2.14029	1e-10	7.02252e-09	ENSG00000103449/ENSG00000163913/ENSG00000138685/ENSG00000135547/ENSG00000112562/ENSG00000162434/ENSG00000123908/ENSG00000154229/ENSG00000128052/ENSG00000115170/ENSG00000183117/ENSG00000136169/ENSG00000111145/ENSG00000166292/ENSG00000164619/ENSG00000037280/ENSG00000135960/ENSG00000120332/ENSG00000162337/ENSG00000105974/ENSG00000070193/ENSG00000156427/ENSG00000145423/ENSG00000168036/ENSG00000130669…
GO:0005604	CC	basement membrane	78	-2.14022	3.36679e-07	8.3847e-06	ENSG00000107796/ENSG00000050767/ENSG00000150893/ENSG00000184349/ENSG00000166147/ENSG00000132386/ENSG00000053747/ENSG00000134013/ENSG00000120708/ENSG00000154734/ENSG00000041982/ENSG00000182718/ENSG00000186340/ENSG00000177697/ENSG00000204291/ENSG00000196878/ENSG00000142798/ENSG00000065618/ENSG00000087303/ENSG00000091986/ENSG00000198732/ENSG00000113140/ENSG00000112769/ENSG00000187498/ENSG00000173269…
GO:0003197	BP	endocardial cushion development	42	-2.13808	2.38828e-05	0.000324897	ENSG00000135547/ENSG00000115170/ENSG00000166292/ENSG00000112183/ENSG00000092969/ENSG00000164867/ENSG00000112175/ENSG00000106991/ENSG00000101144/ENSG00000125845/ENSG00000136574/ENSG00000163909/ENSG00000089225/ENSG00000154736/ENSG00000163513/ENSG00000101384/ENSG00000135111/ENSG00000139567/ENSG00000166341/ENSG00000016082/ENSG00000124216/ENSG00000120149/ENSG00000130700/ENSG00000107831/ENSG00000125378…
GO:0060350	BP	endochondral bone morphogenesis	51	-2.13642	8.29388e-06	0.000133301	ENSG00000105664/ENSG00000168779/ENSG00000147408/ENSG00000116604/ENSG00000159167/ENSG00000160200/ENSG00000103056/ENSG00000159899/ENSG00000168646/ENSG00000172819/ENSG00000163513/ENSG00000165458/ENSG00000182704/ENSG00000197043/ENSG00000149257/ENSG00000197467/ENSG00000139219/ENSG00000196739/ENSG00000166886/ENSG00000005073/ENSG00000131759/ENSG00000157227/ENSG00000162510/ENSG00000108821/ENSG00000068078…
GO:0005112	MF	Notch binding	20	-2.13418	3.8749e-05	0.000491136	ENSG00000110906/ENSG00000101384/ENSG00000162804/ENSG00000198719/ENSG00000184916/ENSG00000196498/ENSG00000148400
GO:0061035	BP	regulation of cartilage development	57	-2.13333	9.15987e-06	0.000145124	ENSG00000077092/ENSG00000124813/ENSG00000156427/ENSG00000169762/ENSG00000168036/ENSG00000156466/ENSG00000109906/ENSG00000134013/ENSG00000168779/ENSG00000104415/ENSG00000106571/ENSG00000125845/ENSG00000114251/ENSG00000103056/ENSG00000136378/ENSG00000100399/ENSG00000168646/ENSG00000168056/ENSG00000172819/ENSG00000115380/ENSG00000085741/ENSG00000162878/ENSG00000108773/ENSG00000166949/ENSG00000168487…
GO:0048407	MF	platelet-derived growth factor binding	10	-2.13121	4.91392e-06	8.55001e-05	ENSG00000164692/ENSG00000187498/ENSG00000100311/ENSG00000139219/ENSG00000197461/ENSG00000113721/ENSG00000130635/ENSG00000108821/ENSG00000142156
GO:0072028	BP	nephron morphogenesis	63	-2.12925	2.2925e-06	4.48237e-05	ENSG00000185920/ENSG00000125430/ENSG00000106571/ENSG00000185630/ENSG00000101144/ENSG00000168621/ENSG00000125845/ENSG00000153976/ENSG00000171791/ENSG00000164690/ENSG00000085741/ENSG00000126778/ENSG00000125812/ENSG00000130702/ENSG00000008710/ENSG00000135744/ENSG00000112715/ENSG00000005073/ENSG00000166341/ENSG00000113721/ENSG00000128342/ENSG00000005513/ENSG00000143867/ENSG00000162552/ENSG00000107831…
GO:0001725	CC	stress fiber	63	-2.12922	2.2925e-06	4.48237e-05	ENSG00000089159/ENSG00000064042/ENSG00000129116/ENSG00000136068/ENSG00000075618/ENSG00000073712/ENSG00000107796/ENSG00000145012/ENSG00000140416/ENSG00000118680/ENSG00000138758/ENSG00000136167/ENSG00000100592/ENSG00000067606/ENSG00000197616/ENSG00000107438/ENSG00000065534/ENSG00000092054/ENSG00000185483/ENSG00000172403/ENSG00000135723/ENSG00000168309/ENSG00000154330/ENSG00000095637/ENSG00000122367…
GO:0097517	CC	contractile actin filament bundle	63	-2.12922	2.2925e-06	4.48237e-05	ENSG00000089159/ENSG00000064042/ENSG00000129116/ENSG00000136068/ENSG00000075618/ENSG00000073712/ENSG00000107796/ENSG00000145012/ENSG00000140416/ENSG00000118680/ENSG00000138758/ENSG00000136167/ENSG00000100592/ENSG00000067606/ENSG00000197616/ENSG00000107438/ENSG00000065534/ENSG00000092054/ENSG00000185483/ENSG00000172403/ENSG00000135723/ENSG00000168309/ENSG00000154330/ENSG00000095637/ENSG00000122367…
GO:1905314	BP	semi-lunar valve development	42	-2.12908	2.80362e-05	0.000374858	ENSG00000049540/ENSG00000092969/ENSG00000107485/ENSG00000164867/ENSG00000184347/ENSG00000140937/ENSG00000028137/ENSG00000125845/ENSG00000136574/ENSG00000163909/ENSG00000168646/ENSG00000265107/ENSG00000154736/ENSG00000163513/ENSG00000137868/ENSG00000101384/ENSG00000067182/ENSG00000131196/ENSG00000137834/ENSG00000124216/ENSG00000138080/ENSG00000130700/ENSG00000125378/ENSG00000148400
GO:0071559	BP	response to transforming growth factor beta	227	-2.12759	1e-10	7.02252e-09	ENSG00000105971/ENSG00000143799/ENSG00000069702/ENSG00000020633/ENSG00000104332/ENSG00000095739/ENSG00000168477/ENSG00000066468/ENSG00000168675/ENSG00000136158/ENSG00000125845/ENSG00000197122/ENSG00000186642/ENSG00000114251/ENSG00000178951/ENSG00000133895/ENSG00000168056/ENSG00000137801/ENSG00000010810/ENSG00000113520/ENSG00000138615/ENSG00000128045/ENSG00000171310/ENSG00000164692/ENSG00000140836…
GO:0060561	BP	apoptotic process involved in morphogenesis	19	-2.12548	3.43796e-05	0.000446648	ENSG00000162337/ENSG00000092969/ENSG00000153094/ENSG00000101144/ENSG00000028137/ENSG00000163251/ENSG00000180900/ENSG00000067182/ENSG00000142871/ENSG00000184916/ENSG00000109846/ENSG00000148400
GO:0070848	BP	response to growth factor	582	-2.12528	1e-10	7.02252e-09	ENSG00000165757/ENSG00000136869/ENSG00000049323/ENSG00000153162/ENSG00000164404/ENSG00000179776/ENSG00000182197/ENSG00000155256/ENSG00000133116/ENSG00000164105/ENSG00000011465/ENSG00000076864/ENSG00000186153/ENSG00000134243/ENSG00000138685/ENSG00000112562/ENSG00000134986/ENSG00000137575/ENSG00000102882/ENSG00000128052/ENSG00000115170/ENSG00000101412/ENSG00000073712/ENSG00000124813/ENSG00000166292…
GO:0001221	MF	transcription coregulator binding	100	-2.12352	8.41637e-08	2.52678e-06	ENSG00000168036/ENSG00000135363/ENSG00000134954/ENSG00000115415/ENSG00000069667/ENSG00000157657/ENSG00000107175/ENSG00000164362/ENSG00000107485/ENSG00000102226/ENSG00000082014/ENSG00000104973/ENSG00000109906/ENSG00000108840/ENSG00000074800/ENSG00000116044/ENSG00000103363/ENSG00000173039/ENSG00000020633/ENSG00000185630/ENSG00000124496/ENSG00000137309/ENSG00000116809/ENSG00000178951/ENSG00000011451…
GO:0005501	MF	retinoid binding	26	-2.12315	5.77454e-05	0.000683043	ENSG00000198691/ENSG00000187553/ENSG00000265203/ENSG00000163914/ENSG00000137868/ENSG00000188488/ENSG00000185551/ENSG00000131759/ENSG00000003137/ENSG00000122375/ENSG00000073067/ENSG00000107317/ENSG00000186350
GO:0019840	MF	isoprenoid binding	26	-2.12315	5.77454e-05	0.000683043	ENSG00000198691/ENSG00000187553/ENSG00000265203/ENSG00000163914/ENSG00000137868/ENSG00000188488/ENSG00000185551/ENSG00000131759/ENSG00000003137/ENSG00000122375/ENSG00000073067/ENSG00000107317/ENSG00000186350
GO:0071560	BP	cellular response to transforming growth factor beta stimulus	222	-2.12291	1e-10	7.02252e-09	ENSG00000105971/ENSG00000143799/ENSG00000069702/ENSG00000104332/ENSG00000095739/ENSG00000168477/ENSG00000066468/ENSG00000168675/ENSG00000136158/ENSG00000125845/ENSG00000197122/ENSG00000186642/ENSG00000114251/ENSG00000178951/ENSG00000133895/ENSG00000168056/ENSG00000137801/ENSG00000010810/ENSG00000113520/ENSG00000138615/ENSG00000128045/ENSG00000171310/ENSG00000164692/ENSG00000112679/ENSG00000174744…
GO:0017154	MF	semaphorin receptor activity	12	-2.12247	3.78103e-06	6.90237e-05	ENSG00000076356/ENSG00000118257/ENSG00000196576/ENSG00000164050/ENSG00000198753/ENSG00000004399/ENSG00000114554/ENSG00000130827
GO:0030199	BP	collagen fibril organization	59	-2.12153	3.70073e-06	6.77165e-05	ENSG00000168477/ENSG00000182718/ENSG00000198756/ENSG00000167711/ENSG00000087116/ENSG00000136378/ENSG00000100399/ENSG00000143196/ENSG00000188770/ENSG00000164692/ENSG00000138316/ENSG00000129038/ENSG00000138131/ENSG00000149257/ENSG00000139219/ENSG00000168487/ENSG00000196739/ENSG00000172638/ENSG00000138080/ENSG00000130635/ENSG00000182871/ENSG00000138061/ENSG00000108821/ENSG00000106624
GO:0060021	BP	roof of mouth development	75	-2.11985	8.88025e-07	1.98343e-05	ENSG00000184058/ENSG00000166224/ENSG00000092969/ENSG00000105855/ENSG00000163659/ENSG00000133216/ENSG00000106571/ENSG00000137203/ENSG00000148704/ENSG00000204248/ENSG00000069702/ENSG00000179029/ENSG00000163348/ENSG00000114739/ENSG00000156345/ENSG00000114251/ENSG00000157240/ENSG00000116132/ENSG00000135414/ENSG00000162496/ENSG00000164690/ENSG00000163513/ENSG00000085741/ENSG00000154764/ENSG00000164920…
GO:0021782	BP	glial cell development	83	-2.11984	3.5383e-07	8.78378e-06	ENSG00000172005/ENSG00000131620/ENSG00000026025/ENSG00000100697/ENSG00000164209/ENSG00000169071/ENSG00000123560/ENSG00000119718/ENSG00000131095/ENSG00000105227/ENSG00000105221/ENSG00000185483/ENSG00000124920/ENSG00000030582/ENSG00000134198/ENSG00000146216/ENSG00000184144/ENSG00000204305/ENSG00000124766/ENSG00000164690/ENSG00000120885/ENSG00000153902/ENSG00000104728/ENSG00000157933/ENSG00000172037…
GO:0061323	BP	cell proliferation involved in heart morphogenesis	14	-2.11849	2.1701e-05	0.000299397	ENSG00000137193/ENSG00000089225/ENSG00000126778/ENSG00000135111/ENSG00000016082/ENSG00000164093/ENSG00000125378/ENSG00000148400
GO:0035909	BP	aorta morphogenesis	29	-2.11828	2.14721e-05	0.000296764	ENSG00000184058/ENSG00000092969/ENSG00000163638/ENSG00000065534/ENSG00000106991/ENSG00000112658/ENSG00000124766/ENSG00000163513/ENSG00000101384/ENSG00000126778/ENSG00000123384/ENSG00000139567/ENSG00000113721/ENSG00000172638/ENSG00000107831/ENSG00000148400
GO:0033002	BP	muscle cell proliferation	161	-2.11785	2.67982e-09	1.33905e-07	ENSG00000114861/ENSG00000112033/ENSG00000106799/ENSG00000130176/ENSG00000197442/ENSG00000108946/ENSG00000137693/ENSG00000119508/ENSG00000146535/ENSG00000136869/ENSG00000165795/ENSG00000138685/ENSG00000135547/ENSG00000008083/ENSG00000162733/ENSG00000168036/ENSG00000175197/ENSG00000115415/ENSG00000049540/ENSG00000164171/ENSG00000092969/ENSG00000140416/ENSG00000154928/ENSG00000120063/ENSG00000164362…
GO:0001958	BP	endochondral ossification	26	-2.11762	6.12187e-05	0.000716516	ENSG00000153162/ENSG00000182197/ENSG00000124813/ENSG00000156427/ENSG00000183160/ENSG00000173868/ENSG00000147408/ENSG00000116604/ENSG00000160200/ENSG00000103056/ENSG00000159899/ENSG00000165458/ENSG00000197467/ENSG00000139219/ENSG00000166886/ENSG00000157227/ENSG00000108821/ENSG00000068078/ENSG00000125378
GO:0036075	BP	replacement ossification	26	-2.11762	6.12187e-05	0.000716516	ENSG00000153162/ENSG00000182197/ENSG00000124813/ENSG00000156427/ENSG00000183160/ENSG00000173868/ENSG00000147408/ENSG00000116604/ENSG00000160200/ENSG00000103056/ENSG00000159899/ENSG00000165458/ENSG00000197467/ENSG00000139219/ENSG00000166886/ENSG00000157227/ENSG00000108821/ENSG00000068078/ENSG00000125378
GO:0051146	BP	striated muscle cell differentiation	238	-2.11622	1e-10	7.02252e-09	ENSG00000150760/ENSG00000134243/ENSG00000135547/ENSG00000170776/ENSG00000175183/ENSG00000115170/ENSG00000068650/ENSG00000077092/ENSG00000157168/ENSG00000169884/ENSG00000112183/ENSG00000136830/ENSG00000141480/ENSG00000184058/ENSG00000148848/ENSG00000160789/ENSG00000140416/ENSG00000183160/ENSG00000153531/ENSG00000010278/ENSG00000183023/ENSG00000166106/ENSG00000118194/ENSG00000153187/ENSG00000134247…
GO:0042641	CC	actomyosin	70	-2.1158	1.06678e-06	2.3163e-05	ENSG00000089159/ENSG00000064042/ENSG00000129116/ENSG00000136068/ENSG00000075618/ENSG00000073712/ENSG00000107796/ENSG00000145012/ENSG00000140416/ENSG00000118680/ENSG00000138758/ENSG00000136167/ENSG00000100592/ENSG00000067606/ENSG00000197616/ENSG00000107438/ENSG00000065534/ENSG00000113758/ENSG00000092054/ENSG00000196535/ENSG00000185483/ENSG00000172403/ENSG00000135723/ENSG00000168309/ENSG00000154330…
GO:0030334	BP	regulation of cell migration	750	-2.11488	1e-10	7.02252e-09	ENSG00000150760/ENSG00000164105/ENSG00000011465/ENSG00000137033/ENSG00000152127/ENSG00000138685/ENSG00000112562/ENSG00000100034/ENSG00000198121/ENSG00000137575/ENSG00000185950/ENSG00000123908/ENSG00000154229/ENSG00000102882/ENSG00000128052/ENSG00000087077/ENSG00000115170/ENSG00000091136/ENSG00000073712/ENSG00000164619/ENSG00000037280/ENSG00000120332/ENSG00000110080/ENSG00000105974/ENSG00000070193…
GO:0008593	BP	regulation of Notch signaling pathway	70	-2.11445	1.07818e-06	2.33457e-05	ENSG00000128917/ENSG00000137693/ENSG00000137486/ENSG00000171462/ENSG00000100060/ENSG00000135547/ENSG00000107954/ENSG00000070193/ENSG00000197070/ENSG00000136830/ENSG00000092969/ENSG00000164867/ENSG00000144355/ENSG00000275342/ENSG00000101144/ENSG00000197122/ENSG00000178951/ENSG00000131899/ENSG00000101384/ENSG00000106003/ENSG00000181830/ENSG00000080189/ENSG00000167207/ENSG00000113916/ENSG00000179348…
GO:0035137	BP	hindlimb morphogenesis	31	-2.11436	4.01476e-05	0.000503766	ENSG00000172819/ENSG00000164690/ENSG00000154764/ENSG00000164920/ENSG00000135111/ENSG00000128710/ENSG00000069011/ENSG00000143867/ENSG00000120149/ENSG00000107831/ENSG00000121075/ENSG00000125378/ENSG00000148400
GO:1902893	BP	regulation of miRNA transcription	61	-2.11415	9.14018e-06	0.000145107	ENSG00000112658/ENSG00000173039/ENSG00000102554/ENSG00000146648/ENSG00000125845/ENSG00000118689/ENSG00000187079/ENSG00000072310/ENSG00000120738/ENSG00000196700/ENSG00000141448/ENSG00000100311/ENSG00000166949/ENSG00000100968/ENSG00000179348/ENSG00000137834/ENSG00000131759/ENSG00000168874/ENSG00000196498/ENSG00000136826/ENSG00000125378/ENSG00000170345
GO:0110110	BP	positive regulation of animal organ morphogenesis	30	-2.11406	2.76054e-05	0.000370986	ENSG00000168621/ENSG00000125845/ENSG00000114251/ENSG00000085741/ENSG00000164056/ENSG00000126778/ENSG00000005073/ENSG00000184371/ENSG00000005513/ENSG00000162552/ENSG00000130700/ENSG00000107831/ENSG00000125378
GO:0048598	BP	embryonic morphogenesis	465	-2.11387	1e-10	7.02252e-09	ENSG00000150093/ENSG00000109906/ENSG00000139445/ENSG00000156574/ENSG00000112175/ENSG00000133216/ENSG00000126016/ENSG00000053747/ENSG00000104290/ENSG00000144749/ENSG00000185920/ENSG00000004975/ENSG00000158286/ENSG00000168779/ENSG00000112837/ENSG00000130726/ENSG00000163508/ENSG00000108641/ENSG00000006611/ENSG00000153094/ENSG00000133816/ENSG00000106571/ENSG00000151617/ENSG00000070614/ENSG00000114378…
GO:0003228	BP	atrial cardiac muscle tissue development	16	-2.11267	3.73791e-05	0.000476095	ENSG00000138622/ENSG00000168779/ENSG00000112837/ENSG00000197616/ENSG00000151617/ENSG00000106991/ENSG00000089225/ENSG00000141448/ENSG00000135111/ENSG00000006283/ENSG00000016082/ENSG00000125378
GO:0008083	MF	growth factor activity	103	-2.11135	2.67348e-07	6.81038e-06	ENSG00000101144/ENSG00000168621/ENSG00000116985/ENSG00000145431/ENSG00000125845/ENSG00000112761/ENSG00000030582/ENSG00000113520/ENSG00000115380/ENSG00000135414/ENSG00000163083/ENSG00000140961/ENSG00000143768/ENSG00000101384/ENSG00000111241/ENSG00000100311/ENSG00000117407/ENSG00000171119/ENSG00000168487/ENSG00000197461/ENSG00000078579/ENSG00000107562/ENSG00000135744/ENSG00000112715/ENSG00000143321…
GO:0045165	BP	cell fate commitment	213	-2.11082	1.14653e-10	7.90904e-09	ENSG00000138685/ENSG00000135547/ENSG00000128052/ENSG00000115170/ENSG00000143384/ENSG00000124813/ENSG00000177103/ENSG00000070193/ENSG00000143842/ENSG00000145423/ENSG00000168036/ENSG00000169884/ENSG00000115596/ENSG00000170004/ENSG00000184058/ENSG00000135047/ENSG00000221818/ENSG00000107485/ENSG00000112333/ENSG00000150093/ENSG00000139445/ENSG00000156574/ENSG00000185920/ENSG00000144355/ENSG00000112837…
GO:0035904	BP	aorta development	52	-2.11056	1.02408e-05	0.000159974	ENSG00000163638/ENSG00000151617/ENSG00000070614/ENSG00000065534/ENSG00000106991/ENSG00000112658/ENSG00000057657/ENSG00000186642/ENSG00000124766/ENSG00000163513/ENSG00000101384/ENSG00000129038/ENSG00000126778/ENSG00000123384/ENSG00000139567/ENSG00000113721/ENSG00000137834/ENSG00000172638/ENSG00000004399/ENSG00000107831/ENSG00000148400
GO:0071498	BP	cellular response to fluid shear stress	18	-2.10941	3.50544e-05	0.000452399	ENSG00000116044/ENSG00000130707/ENSG00000197122/ENSG00000073756/ENSG00000087245/ENSG00000120899/ENSG00000178209/ENSG00000136826/ENSG00000127528/ENSG00000166484
GO:0045667	BP	regulation of osteoblast differentiation	104	-2.10938	2.66682e-07	6.81038e-06	ENSG00000153162/ENSG00000101265/ENSG00000130881/ENSG00000138685/ENSG00000115170/ENSG00000173153/ENSG00000073712/ENSG00000124813/ENSG00000120332/ENSG00000162337/ENSG00000162733/ENSG00000145423/ENSG00000168036/ENSG00000169884/ENSG00000121989/ENSG00000183160/ENSG00000185920/ENSG00000104415/ENSG00000106571/ENSG00000138085/ENSG00000104332/ENSG00000213719/ENSG00000101144/ENSG00000095739/ENSG00000066468…
GO:0001656	BP	metanephros development	68	-2.10915	1.13292e-06	2.43954e-05	ENSG00000101144/ENSG00000168621/ENSG00000103811/ENSG00000151208/ENSG00000188064/ENSG00000135414/ENSG00000165731/ENSG00000171791/ENSG00000120738/ENSG00000164690/ENSG00000164920/ENSG00000164056/ENSG00000100311/ENSG00000126778/ENSG00000008710/ENSG00000197461/ENSG00000172037/ENSG00000005073/ENSG00000113721/ENSG00000128342/ENSG00000005513/ENSG00000143867/ENSG00000162552/ENSG00000107831/ENSG00000125378
GO:0014909	BP	smooth muscle cell migration	62	-2.10872	3.05568e-06	5.75338e-05	ENSG00000119508/ENSG00000146535/ENSG00000136869/ENSG00000104368/ENSG00000198121/ENSG00000162733/ENSG00000137642/ENSG00000175197/ENSG00000164171/ENSG00000140416/ENSG00000120063/ENSG00000164362/ENSG00000104415/ENSG00000147459/ENSG00000116044/ENSG00000106070/ENSG00000154734/ENSG00000159640/ENSG00000171631/ENSG00000197122/ENSG00000197702/ENSG00000173334/ENSG00000204580/ENSG00000171791/ENSG00000115461…
GO:0003171	BP	atrioventricular valve development	26	-2.10836	6.64287e-05	0.000763734	ENSG00000125845/ENSG00000136574/ENSG00000163909/ENSG00000168646/ENSG00000130558/ENSG00000265107/ENSG00000089225/ENSG00000124766/ENSG00000163513/ENSG00000166341/ENSG00000142871/ENSG00000137834/ENSG00000179588/ENSG00000148400
GO:0021602	BP	cranial nerve morphogenesis	20	-2.10731	6.07741e-05	0.000713456	ENSG00000184058/ENSG00000154928/ENSG00000177301/ENSG00000133216/ENSG00000106571/ENSG00000137203/ENSG00000165462/ENSG00000197381/ENSG00000001617/ENSG00000118257/ENSG00000126778/ENSG00000160716/ENSG00000114554/ENSG00000130827
GO:0045095	CC	keratin filament	33	-2.10616	3.52619e-05	0.000454324	ENSG00000205420/ENSG00000186442/ENSG00000180921/ENSG00000212901/ENSG00000172867/ENSG00000135443/ENSG00000189182/ENSG00000135480/ENSG00000139648/ENSG00000170484/ENSG00000170523/ENSG00000126337/ENSG00000261150/ENSG00000186081/ENSG00000167767/ENSG00000128422/ENSG00000186847/ENSG00000186832
GO:0014033	BP	neural crest cell differentiation	79	-2.10504	1.31509e-06	2.78563e-05	ENSG00000171863/ENSG00000182197/ENSG00000049130/ENSG00000102882/ENSG00000115170/ENSG00000157168/ENSG00000169762/ENSG00000112902/ENSG00000184058/ENSG00000249915/ENSG00000143434/ENSG00000092421/ENSG00000082684/ENSG00000110880/ENSG00000151617/ENSG00000162517/ENSG00000104332/ENSG00000101144/ENSG00000168621/ENSG00000001617/ENSG00000187553/ENSG00000124205/ENSG00000165731/ENSG00000187764/ENSG00000135925…
GO:0071772	BP	response to BMP	138	-2.10471	4.97871e-08	1.61033e-06	ENSG00000053108/ENSG00000133104/ENSG00000135253/ENSG00000153162/ENSG00000164404/ENSG00000179776/ENSG00000182197/ENSG00000102882/ENSG00000128052/ENSG00000115170/ENSG00000124813/ENSG00000166292/ENSG00000164619/ENSG00000145423/ENSG00000137642/ENSG00000156466/ENSG00000121989/ENSG00000092969/ENSG00000163430/ENSG00000005884/ENSG00000107485/ENSG00000166147/ENSG00000156574/ENSG00000101938/ENSG00000105664…
GO:0071773	BP	cellular response to BMP stimulus	138	-2.10471	4.97871e-08	1.61033e-06	ENSG00000053108/ENSG00000133104/ENSG00000135253/ENSG00000153162/ENSG00000164404/ENSG00000179776/ENSG00000182197/ENSG00000102882/ENSG00000128052/ENSG00000115170/ENSG00000124813/ENSG00000166292/ENSG00000164619/ENSG00000145423/ENSG00000137642/ENSG00000156466/ENSG00000121989/ENSG00000092969/ENSG00000163430/ENSG00000005884/ENSG00000107485/ENSG00000166147/ENSG00000156574/ENSG00000101938/ENSG00000105664…
GO:0071363	BP	cellular response to growth factor stimulus	558	-2.1046	1e-10	7.02252e-09	ENSG00000165757/ENSG00000136869/ENSG00000049323/ENSG00000153162/ENSG00000164404/ENSG00000179776/ENSG00000182197/ENSG00000155256/ENSG00000133116/ENSG00000164105/ENSG00000011465/ENSG00000076864/ENSG00000186153/ENSG00000134243/ENSG00000138685/ENSG00000112562/ENSG00000134986/ENSG00000137575/ENSG00000102882/ENSG00000128052/ENSG00000115170/ENSG00000101412/ENSG00000073712/ENSG00000124813/ENSG00000166292…
GO:0030325	BP	adrenal gland development	20	-2.10254	6.52759e-05	0.000754522	ENSG00000185630/ENSG00000100300/ENSG00000120088/ENSG00000140691/ENSG00000085741/ENSG00000137868/ENSG00000166949/ENSG00000136931/ENSG00000050165/ENSG00000162552/ENSG00000138061
GO:0003205	BP	cardiac chamber development	138	-2.1006	5.68535e-08	1.77981e-06	ENSG00000184058/ENSG00000173706/ENSG00000092969/ENSG00000140416/ENSG00000153531/ENSG00000118194/ENSG00000107485/ENSG00000082014/ENSG00000164867/ENSG00000115641/ENSG00000112175/ENSG00000168779/ENSG00000140443/ENSG00000197616/ENSG00000151617/ENSG00000184347/ENSG00000070614/ENSG00000183873/ENSG00000198081/ENSG00000106991/ENSG00000112658/ENSG00000154734/ENSG00000069702/ENSG00000092054/ENSG00000143013…
GO:0080164	BP	regulation of nitric oxide metabolic process	44	-2.09979	1.80138e-05	0.000257646	ENSG00000096384/ENSG00000124212/ENSG00000130707/ENSG00000198053/ENSG00000100300/ENSG00000131871/ENSG00000073756/ENSG00000120899/ENSG00000120885/ENSG00000166949/ENSG00000135744/ENSG00000088247/ENSG00000213722/ENSG00000142208/ENSG00000163874/ENSG00000136826/ENSG00000127528
GO:0032432	CC	actin filament bundle	71	-2.09928	4.50362e-06	8.015e-05	ENSG00000089159/ENSG00000064042/ENSG00000129116/ENSG00000136068/ENSG00000075618/ENSG00000073712/ENSG00000107796/ENSG00000145012/ENSG00000140416/ENSG00000118680/ENSG00000138758/ENSG00000136167/ENSG00000100592/ENSG00000067606/ENSG00000197616/ENSG00000107438/ENSG00000065534/ENSG00000092054/ENSG00000185483/ENSG00000172403/ENSG00000135723/ENSG00000168309/ENSG00000154330/ENSG00000095637/ENSG00000122367…
GO:0010631	BP	epithelial cell migration	257	-2.09863	1e-10	7.02252e-09	ENSG00000114861/ENSG00000112033/ENSG00000106799/ENSG00000071054/ENSG00000143507/ENSG00000128917/ENSG00000089159/ENSG00000179218/ENSG00000144724/ENSG00000086570/ENSG00000169057/ENSG00000165757/ENSG00000162407/ENSG00000179776/ENSG00000049130/ENSG00000150760/ENSG00000011465/ENSG00000138685/ENSG00000112562/ENSG00000100034/ENSG00000185950/ENSG00000154229/ENSG00000128052/ENSG00000164619/ENSG00000037280…
GO:0090130	BP	tissue migration	262	-2.09752	1e-10	7.02252e-09	ENSG00000114861/ENSG00000112033/ENSG00000106799/ENSG00000071054/ENSG00000143507/ENSG00000128917/ENSG00000089159/ENSG00000179218/ENSG00000144724/ENSG00000086570/ENSG00000169057/ENSG00000165757/ENSG00000162407/ENSG00000179776/ENSG00000049130/ENSG00000150760/ENSG00000011465/ENSG00000138685/ENSG00000112562/ENSG00000100034/ENSG00000185950/ENSG00000154229/ENSG00000128052/ENSG00000164619/ENSG00000037280…
GO:0003177	BP	pulmonary valve development	22	-2.09745	3.68151e-05	0.000469679	ENSG00000028137/ENSG00000163909/ENSG00000265107/ENSG00000154736/ENSG00000137868/ENSG00000101384/ENSG00000067182/ENSG00000131196/ENSG00000137834/ENSG00000125378/ENSG00000148400
GO:0060445	BP	branching involved in salivary gland morphogenesis	18	-2.0942	4.45529e-05	0.000549509	ENSG00000101144/ENSG00000066468/ENSG00000164690/ENSG00000198959/ENSG00000130702/ENSG00000197461/ENSG00000103067/ENSG00000004399/ENSG00000114554/ENSG00000107831
GO:0090132	BP	epithelium migration	260	-2.09363	1e-10	7.02252e-09	ENSG00000114861/ENSG00000112033/ENSG00000106799/ENSG00000071054/ENSG00000143507/ENSG00000128917/ENSG00000089159/ENSG00000179218/ENSG00000144724/ENSG00000086570/ENSG00000169057/ENSG00000165757/ENSG00000162407/ENSG00000179776/ENSG00000049130/ENSG00000150760/ENSG00000011465/ENSG00000138685/ENSG00000112562/ENSG00000100034/ENSG00000185950/ENSG00000154229/ENSG00000128052/ENSG00000164619/ENSG00000037280…
GO:0048568	BP	embryonic organ development	333	-2.09203	1e-10	7.02252e-09	ENSG00000143494/ENSG00000166147/ENSG00000139445/ENSG00000156574/ENSG00000112175/ENSG00000133216/ENSG00000104290/ENSG00000144749/ENSG00000185920/ENSG00000171345/ENSG00000004975/ENSG00000158286/ENSG00000111252/ENSG00000112561/ENSG00000168779/ENSG00000112837/ENSG00000130726/ENSG00000163508/ENSG00000006611/ENSG00000133816/ENSG00000106571/ENSG00000151617/ENSG00000070614/ENSG00000114378/ENSG00000106991…
GO:0043583	BP	ear development	172	-2.09198	1.70685e-09	8.92945e-08	ENSG00000184058/ENSG00000150893/ENSG00000109062/ENSG00000092969/ENSG00000184254/ENSG00000095397/ENSG00000107485/ENSG00000112175/ENSG00000133216/ENSG00000104290/ENSG00000144749/ENSG00000004975/ENSG00000112837/ENSG00000006611/ENSG00000153094/ENSG00000106571/ENSG00000151617/ENSG00000165474/ENSG00000137203/ENSG00000091536/ENSG00000185483/ENSG00000074771/ENSG00000066468/ENSG00000136158/ENSG00000184564…
GO:0072088	BP	nephron epithelium morphogenesis	60	-2.08999	4.96338e-06	8.61682e-05	ENSG00000103449/ENSG00000138685/ENSG00000168036/ENSG00000115596/ENSG00000115415/ENSG00000107485/ENSG00000185920/ENSG00000125430/ENSG00000106571/ENSG00000185630/ENSG00000168621/ENSG00000125845/ENSG00000153976/ENSG00000171791/ENSG00000164690/ENSG00000085741/ENSG00000126778/ENSG00000125812/ENSG00000130702/ENSG00000008710/ENSG00000135744/ENSG00000112715/ENSG00000005073/ENSG00000166341/ENSG00000128342…
GO:0031102	BP	neuron projection regeneration	44	-2.0895	2.32606e-05	0.000318659	ENSG00000074660/ENSG00000140443/ENSG00000131095/ENSG00000126934/ENSG00000041982/ENSG00000138834/ENSG00000131711/ENSG00000100300/ENSG00000030582/ENSG00000116132/ENSG00000087245/ENSG00000171791/ENSG00000102572/ENSG00000142949/ENSG00000172037/ENSG00000177169/ENSG00000016082/ENSG00000136826/ENSG00000040608/ENSG00000196924
GO:0035116	BP	embryonic hindlimb morphogenesis	25	-2.08785	5.93475e-05	0.000698813	ENSG00000172819/ENSG00000164690/ENSG00000154764/ENSG00000164920/ENSG00000135111/ENSG00000069011/ENSG00000143867/ENSG00000120149/ENSG00000107831/ENSG00000121075/ENSG00000125378/ENSG00000148400
GO:0086013	BP	membrane repolarization during cardiac muscle cell action potential	19	-2.08764	7.45181e-05	0.000835782	ENSG00000158286/ENSG00000143153/ENSG00000120049/ENSG00000171385/ENSG00000149575/ENSG00000120457/ENSG00000121361/ENSG00000163399/ENSG00000053918/ENSG00000055118/ENSG00000196924
GO:0051145	BP	smooth muscle cell differentiation	47	-2.08639	1.67428e-05	0.000242134	ENSG00000105664/ENSG00000112837/ENSG00000150593/ENSG00000151617/ENSG00000061455/ENSG00000106991/ENSG00000112658/ENSG00000101096/ENSG00000066468/ENSG00000164690/ENSG00000141448/ENSG00000100311/ENSG00000126778/ENSG00000100968/ENSG00000135111/ENSG00000112715/ENSG00000136160/ENSG00000131196/ENSG00000172638/ENSG00000162552/ENSG00000125378/ENSG00000148400
GO:0072078	BP	nephron tubule morphogenesis	58	-2.08498	1.45839e-05	0.000214899	ENSG00000185920/ENSG00000125430/ENSG00000106571/ENSG00000185630/ENSG00000168621/ENSG00000125845/ENSG00000153976/ENSG00000171791/ENSG00000164690/ENSG00000085741/ENSG00000126778/ENSG00000125812/ENSG00000130702/ENSG00000008710/ENSG00000135744/ENSG00000112715/ENSG00000005073/ENSG00000166341/ENSG00000005513/ENSG00000143867/ENSG00000162552/ENSG00000107831/ENSG00000125378
GO:0014812	BP	muscle cell migration	74	-2.08164	1.86439e-06	3.78461e-05	ENSG00000119508/ENSG00000146535/ENSG00000136869/ENSG00000104368/ENSG00000198121/ENSG00000162733/ENSG00000137642/ENSG00000175197/ENSG00000164171/ENSG00000140416/ENSG00000120063/ENSG00000164362/ENSG00000104415/ENSG00000147459/ENSG00000116044/ENSG00000106070/ENSG00000154734/ENSG00000159640/ENSG00000171631/ENSG00000197122/ENSG00000197702/ENSG00000173334/ENSG00000204580/ENSG00000171791/ENSG00000115461…
GO:0010975	BP	regulation of neuron projection development	397	-2.08113	1e-10	7.02252e-09	ENSG00000156642/ENSG00000184349/ENSG00000143434/ENSG00000005884/ENSG00000107104/ENSG00000092421/ENSG00000107485/ENSG00000162065/ENSG00000118046/ENSG00000184402/ENSG00000185133/ENSG00000187688/ENSG00000168389/ENSG00000112333/ENSG00000103264/ENSG00000026025/ENSG00000129244/ENSG00000132386/ENSG00000112175/ENSG00000082684/ENSG00000118432/ENSG00000133216/ENSG00000074660/ENSG00000099365/ENSG00000197892…
GO:0003176	BP	aortic valve development	38	-2.08085	4.01979e-05	0.000503766	ENSG00000184347/ENSG00000140937/ENSG00000028137/ENSG00000125845/ENSG00000136574/ENSG00000163909/ENSG00000168646/ENSG00000154736/ENSG00000163513/ENSG00000101384/ENSG00000067182/ENSG00000131196/ENSG00000137834/ENSG00000124216/ENSG00000138080/ENSG00000130700/ENSG00000125378/ENSG00000148400
GO:0030278	BP	regulation of ossification	97	-2.07954	7.17428e-07	1.63042e-05	ENSG00000153162/ENSG00000133116/ENSG00000145192/ENSG00000102882/ENSG00000115170/ENSG00000173153/ENSG00000124813/ENSG00000162733/ENSG00000169884/ENSG00000121989/ENSG00000183160/ENSG00000183023/ENSG00000173868/ENSG00000109906/ENSG00000105664/ENSG00000111012/ENSG00000138085/ENSG00000185269/ENSG00000137203/ENSG00000104332/ENSG00000185630/ENSG00000101144/ENSG00000131873/ENSG00000114739/ENSG00000125845…
GO:0060317	BP	cardiac epithelial to mesenchymal transition	29	-2.0786	5.4157e-05	0.000650469	ENSG00000135547/ENSG00000115170/ENSG00000166292/ENSG00000143537/ENSG00000092969/ENSG00000150593/ENSG00000106991/ENSG00000069702/ENSG00000125845/ENSG00000163909/ENSG00000130558/ENSG00000163513/ENSG00000101384/ENSG00000164056/ENSG00000135111/ENSG00000124216/ENSG00000120149/ENSG00000107831/ENSG00000148400
GO:0003203	BP	endocardial cushion morphogenesis	34	-2.07711	2.82505e-05	0.000376432	ENSG00000135547/ENSG00000115170/ENSG00000166292/ENSG00000092969/ENSG00000164867/ENSG00000112175/ENSG00000106991/ENSG00000101144/ENSG00000125845/ENSG00000163909/ENSG00000154736/ENSG00000163513/ENSG00000135111/ENSG00000139567/ENSG00000166341/ENSG00000016082/ENSG00000124216/ENSG00000120149/ENSG00000130700/ENSG00000107831/ENSG00000148400
GO:0048732	BP	gland development	336	-2.0746	1e-10	7.02252e-09	ENSG00000182197/ENSG00000129514/ENSG00000130175/ENSG00000117595/ENSG00000126351/ENSG00000076864/ENSG00000103449/ENSG00000138685/ENSG00000107954/ENSG00000008083/ENSG00000185950/ENSG00000102882/ENSG00000170430/ENSG00000183117/ENSG00000185069/ENSG00000157168/ENSG00000135960/ENSG00000042832/ENSG00000162337/ENSG00000105974/ENSG00000070193/ENSG00000168036/ENSG00000109320/ENSG00000129596/ENSG00000159399…
GO:0048738	BP	cardiac muscle tissue development	188	-2.074	3.71858e-09	1.7404e-07	ENSG00000173706/ENSG00000092969/ENSG00000160789/ENSG00000140416/ENSG00000153531/ENSG00000183023/ENSG00000118194/ENSG00000153187/ENSG00000115641/ENSG00000138622/ENSG00000150093/ENSG00000112175/ENSG00000163638/ENSG00000168779/ENSG00000112837/ENSG00000126457/ENSG00000197616/ENSG00000148814/ENSG00000151617/ENSG00000149596/ENSG00000183873/ENSG00000106991/ENSG00000112658/ENSG00000069702/ENSG00000092054…
GO:0007507	BP	heart development	495	-2.07331	1e-10	7.02252e-09	ENSG00000103449/ENSG00000163913/ENSG00000138685/ENSG00000135547/ENSG00000170776/ENSG00000008083/ENSG00000185053/ENSG00000102882/ENSG00000128052/ENSG00000115170/ENSG00000077092/ENSG00000136169/ENSG00000187535/ENSG00000157168/ENSG00000166292/ENSG00000145423/ENSG00000168036/ENSG00000071242/ENSG00000116161/ENSG00000112183/ENSG00000117298/ENSG00000143537/ENSG00000141480/ENSG00000162692/ENSG00000171307…
GO:0030855	BP	epithelial cell differentiation	531	-2.07264	1e-10	7.02252e-09	ENSG00000131981/ENSG00000135373/ENSG00000095397/ENSG00000204020/ENSG00000107485/ENSG00000147862/ENSG00000133794/ENSG00000196581/ENSG00000116285/ENSG00000132702/ENSG00000187908/ENSG00000026025/ENSG00000117519/ENSG00000196230/ENSG00000170442/ENSG00000128311/ENSG00000156574/ENSG00000112175/ENSG00000123728/ENSG00000104872/ENSG00000185640/ENSG00000167880/ENSG00000134317/ENSG00000185920/ENSG00000171345…
GO:0001569	BP	branching involved in blood vessel morphogenesis	26	-2.07253	0.000143985	0.00143893	ENSG00000128052/ENSG00000115170/ENSG00000145423/ENSG00000168036/ENSG00000120063/ENSG00000151617/ENSG00000106991/ENSG00000112658/ENSG00000164690/ENSG00000163513/ENSG00000187498/ENSG00000100968/ENSG00000162775/ENSG00000112715/ENSG00000004399/ENSG00000107831
GO:2000145	BP	regulation of cell motility	796	-2.07193	1e-10	7.02252e-09	ENSG00000150760/ENSG00000164105/ENSG00000011465/ENSG00000137033/ENSG00000152127/ENSG00000138685/ENSG00000112562/ENSG00000100034/ENSG00000198121/ENSG00000137575/ENSG00000185950/ENSG00000123908/ENSG00000154229/ENSG00000102882/ENSG00000128052/ENSG00000087077/ENSG00000115170/ENSG00000091136/ENSG00000073712/ENSG00000164619/ENSG00000037280/ENSG00000120332/ENSG00000110080/ENSG00000105974/ENSG00000070193…
GO:0060538	BP	skeletal muscle organ development	148	-2.07155	2.10739e-08	7.78536e-07	ENSG00000136068/ENSG00000164105/ENSG00000133424/ENSG00000107954/ENSG00000115170/ENSG00000176046/ENSG00000162772/ENSG00000105974/ENSG00000168036/ENSG00000169884/ENSG00000112183/ENSG00000136830/ENSG00000049540/ENSG00000184058/ENSG00000154928/ENSG00000197321/ENSG00000133794/ENSG00000175084/ENSG00000171100/ENSG00000168779/ENSG00000148308/ENSG00000163508/ENSG00000162430/ENSG00000154309/ENSG00000148704…
GO:0010092	BP	specification of animal organ identity	32	-2.07154	7.60262e-05	0.000849032	ENSG00000182197/ENSG00000138685/ENSG00000070193/ENSG00000168036/ENSG00000082014/ENSG00000136535/ENSG00000106571/ENSG00000168621/ENSG00000066468/ENSG00000125845/ENSG00000114251/ENSG00000168646/ENSG00000085741/ENSG00000164056/ENSG00000126778/ENSG00000005073/ENSG00000016082/ENSG00000130700/ENSG00000107831/ENSG00000125378
GO:0061333	BP	renal tubule morphogenesis	62	-2.07008	7.17292e-06	0.000118209	ENSG00000185920/ENSG00000125430/ENSG00000106571/ENSG00000185630/ENSG00000168621/ENSG00000125845/ENSG00000153976/ENSG00000171791/ENSG00000164690/ENSG00000085741/ENSG00000187498/ENSG00000126778/ENSG00000125812/ENSG00000130702/ENSG00000008710/ENSG00000135744/ENSG00000112715/ENSG00000005073/ENSG00000166341/ENSG00000005513/ENSG00000143867/ENSG00000162552/ENSG00000107831/ENSG00000125378
GO:0007492	BP	endoderm development	63	-2.06768	9.54284e-06	0.000149973	ENSG00000006712/ENSG00000136574/ENSG00000196878/ENSG00000087245/ENSG00000113648/ENSG00000198728/ENSG00000157216/ENSG00000120875/ENSG00000141448/ENSG00000185650/ENSG00000166949/ENSG00000134871/ENSG00000160255/ENSG00000102996/ENSG00000138166/ENSG00000157227/ENSG00000114270/ENSG00000130635/ENSG00000107831/ENSG00000125378/ENSG00000148400/ENSG00000142156
GO:0060512	BP	prostate gland morphogenesis	21	-2.06741	0.000118529	0.00122052	ENSG00000169018/ENSG00000041982/ENSG00000104332/ENSG00000101144/ENSG00000066468/ENSG00000114251/ENSG00000172819/ENSG00000087245/ENSG00000164690/ENSG00000106031/ENSG00000125378/ENSG00000148400
GO:0045597	BP	positive regulation of cell differentiation	671	-2.06693	1e-10	7.02252e-09	ENSG00000167740/ENSG00000174059/ENSG00000179776/ENSG00000129514/ENSG00000155256/ENSG00000126226/ENSG00000049130/ENSG00000130881/ENSG00000137033/ENSG00000138685/ENSG00000183576/ENSG00000196628/ENSG00000107954/ENSG00000117586/ENSG00000115598/ENSG00000137575/ENSG00000154229/ENSG00000128052/ENSG00000115170/ENSG00000091136/ENSG00000068650/ENSG00000101412/ENSG00000073712/ENSG00000157168/ENSG00000124813…
GO:0007422	BP	peripheral nervous system development	58	-2.0654	1.99944e-05	0.000280133	ENSG00000177551/ENSG00000132702/ENSG00000100697/ENSG00000164209/ENSG00000105227/ENSG00000105221/ENSG00000020633/ENSG00000168621/ENSG00000109099/ENSG00000181790/ENSG00000117407/ENSG00000153902/ENSG00000104728/ENSG00000157933/ENSG00000172037/ENSG00000166886/ENSG00000136160/ENSG00000128710/ENSG00000178209/ENSG00000016082/ENSG00000005513/ENSG00000142208/ENSG00000121753/ENSG00000063660
GO:0048146	BP	positive regulation of fibroblast proliferation	40	-2.06534	6.01352e-05	0.00070702	ENSG00000146648/ENSG00000145431/ENSG00000114251/ENSG00000124762/ENSG00000136104/ENSG00000100311/ENSG00000135446/ENSG00000197461/ENSG00000174775/ENSG00000135744/ENSG00000113721/ENSG00000075426/ENSG00000128342/ENSG00000108175/ENSG00000183087
GO:0090100	BP	positive regulation of transmembrane receptor protein serine/threonine kinase signaling pathway	92	-2.06482	2.05688e-06	4.11112e-05	ENSG00000135253/ENSG00000153162/ENSG00000164404/ENSG00000179776/ENSG00000137575/ENSG00000128052/ENSG00000115170/ENSG00000183682/ENSG00000156466/ENSG00000121989/ENSG00000092969/ENSG00000102900/ENSG00000118046/ENSG00000156574/ENSG00000112175/ENSG00000101220/ENSG00000096384/ENSG00000106991/ENSG00000143799/ENSG00000069702/ENSG00000101144/ENSG00000168477/ENSG00000141622/ENSG00000116985/ENSG00000114739…
GO:0042063	BP	gliogenesis	245	-2.06465	1.64169e-10	1.08449e-08	ENSG00000169057/ENSG00000130305/ENSG00000136869/ENSG00000162407/ENSG00000177807/ENSG00000163517/ENSG00000164828/ENSG00000137033/ENSG00000138685/ENSG00000198121/ENSG00000168539/ENSG00000102882/ENSG00000091136/ENSG00000149599/ENSG00000101412/ENSG00000070193/ENSG00000143842/ENSG00000168036/ENSG00000265763/ENSG00000118276/ENSG00000133107/ENSG00000014123/ENSG00000006071/ENSG00000092969/ENSG00000172232…
GO:0045601	BP	regulation of endothelial cell differentiation	27	-2.0646	0.000110101	0.00114432	ENSG00000213694/ENSG00000101384/ENSG00000115718/ENSG00000112715/ENSG00000139567/ENSG00000067182/ENSG00000168874/ENSG00000125378/ENSG00000148400
GO:0003181	BP	atrioventricular valve morphogenesis	24	-2.06429	8.77569e-05	0.000952737	ENSG00000125845/ENSG00000136574/ENSG00000163909/ENSG00000168646/ENSG00000130558/ENSG00000089225/ENSG00000124766/ENSG00000163513/ENSG00000166341/ENSG00000142871/ENSG00000137834/ENSG00000179588/ENSG00000148400
GO:0072210	BP	metanephric nephron development	29	-2.06427	7.52911e-05	0.000842029	ENSG00000168621/ENSG00000165731/ENSG00000120738/ENSG00000100311/ENSG00000008710/ENSG00000172037/ENSG00000113721/ENSG00000128342/ENSG00000005513/ENSG00000143867/ENSG00000162552/ENSG00000125378
GO:0048640	BP	negative regulation of developmental growth	97	-2.06407	9.54769e-07	2.09646e-05	ENSG00000047644/ENSG00000164530/ENSG00000120833/ENSG00000001617/ENSG00000135333/ENSG00000114251/ENSG00000119866/ENSG00000089225/ENSG00000124762/ENSG00000187764/ENSG00000169252/ENSG00000163513/ENSG00000010319/ENSG00000060069/ENSG00000168758/ENSG00000140807/ENSG00000108557/ENSG00000111276/ENSG00000078900/ENSG00000177169/ENSG00000113739/ENSG00000138623/ENSG00000012171/ENSG00000040608/ENSG00000130827…
GO:0035270	BP	endocrine system development	99	-2.06402	5.24071e-07	1.23792e-05	ENSG00000126351/ENSG00000076864/ENSG00000103449/ENSG00000138685/ENSG00000102882/ENSG00000042832/ENSG00000070193/ENSG00000184058/ENSG00000107485/ENSG00000133794/ENSG00000112175/ENSG00000142319/ENSG00000106615/ENSG00000151617/ENSG00000112658/ENSG00000126934/ENSG00000185630/ENSG00000149577/ENSG00000125845/ENSG00000100300/ENSG00000114251/ENSG00000133895/ENSG00000135414/ENSG00000163083/ENSG00000120088…
GO:2000027	BP	regulation of animal organ morphogenesis	110	-2.06365	4.96559e-07	1.18008e-05	ENSG00000165617/ENSG00000107485/ENSG00000196581/ENSG00000100592/ENSG00000104290/ENSG00000004975/ENSG00000169071/ENSG00000163637/ENSG00000104332/ENSG00000185483/ENSG00000101144/ENSG00000168621/ENSG00000125845/ENSG00000155760/ENSG00000114251/ENSG00000157240/ENSG00000162738/ENSG00000135925/ENSG00000164690/ENSG00000085741/ENSG00000142632/ENSG00000154764/ENSG00000164056/ENSG00000154856/ENSG00000158055…
GO:0007178	BP	transmembrane receptor protein serine/threonine kinase signaling pathway	302	-2.0634	1e-10	7.02252e-09	ENSG00000134986/ENSG00000137575/ENSG00000102882/ENSG00000128052/ENSG00000115170/ENSG00000073712/ENSG00000124813/ENSG00000166292/ENSG00000164619/ENSG00000183682/ENSG00000105974/ENSG00000070193/ENSG00000145423/ENSG00000164488/ENSG00000141480/ENSG00000137642/ENSG00000156466/ENSG00000121989/ENSG00000092969/ENSG00000163430/ENSG00000105855/ENSG00000102900/ENSG00000122176/ENSG00000005884/ENSG00000118046…
GO:0005788	CC	endoplasmic reticulum lumen	269	-2.06191	1e-10	7.02252e-09	ENSG00000169174/ENSG00000163453/ENSG00000145431/ENSG00000198756/ENSG00000114251/ENSG00000136378/ENSG00000133895/ENSG00000177666/ENSG00000073756/ENSG00000163975/ENSG00000204291/ENSG00000137801/ENSG00000101439/ENSG00000197249/ENSG00000244731/ENSG00000140545/ENSG00000065618/ENSG00000188064/ENSG00000164692/ENSG00000166710/ENSG00000139684/ENSG00000141753/ENSG00000154736/ENSG00000164690/ENSG00000115461…
GO:0060351	BP	cartilage development involved in endochondral bone morphogenesis	28	-2.06151	8.6603e-05	0.000942836	ENSG00000105664/ENSG00000168779/ENSG00000159167/ENSG00000160200/ENSG00000103056/ENSG00000159899/ENSG00000168646/ENSG00000172819/ENSG00000163513/ENSG00000182704/ENSG00000197043/ENSG00000149257/ENSG00000139219/ENSG00000196739/ENSG00000005073/ENSG00000131759/ENSG00000162510/ENSG00000108821
GO:0010463	BP	mesenchymal cell proliferation	32	-2.05971	8.89204e-05	0.000962687	ENSG00000185950/ENSG00000128052/ENSG00000162337/ENSG00000168036/ENSG00000115415/ENSG00000184058/ENSG00000160789/ENSG00000147862/ENSG00000168779/ENSG00000101144/ENSG00000066468/ENSG00000125845/ENSG00000114251/ENSG00000116132/ENSG00000164690/ENSG00000163513/ENSG00000085741/ENSG00000126778/ENSG00000197461/ENSG00000166341/ENSG00000143867/ENSG00000125378
GO:0010594	BP	regulation of endothelial cell migration	147	-2.05845	3.31662e-08	1.13391e-06	ENSG00000169057/ENSG00000165757/ENSG00000162407/ENSG00000011465/ENSG00000138685/ENSG00000112562/ENSG00000154229/ENSG00000128052/ENSG00000164619/ENSG00000037280/ENSG00000156427/ENSG00000100065/ENSG00000101017/ENSG00000112902/ENSG00000134954/ENSG00000249915/ENSG00000107485/ENSG00000164867/ENSG00000112333/ENSG00000183287/ENSG00000100105/ENSG00000132386/ENSG00000108840/ENSG00000163638/ENSG00000132669…
GO:0014902	BP	myotube differentiation	100	-2.05832	4.63131e-07	1.10401e-05	ENSG00000169884/ENSG00000112183/ENSG00000136830/ENSG00000184058/ENSG00000148848/ENSG00000183160/ENSG00000010278/ENSG00000166106/ENSG00000134247/ENSG00000162909/ENSG00000150093/ENSG00000108840/ENSG00000168779/ENSG00000077238/ENSG00000147459/ENSG00000162430/ENSG00000105971/ENSG00000102554/ENSG00000101096/ENSG00000142178/ENSG00000176909/ENSG00000113520/ENSG00000105204/ENSG00000100345/ENSG00000171791…
GO:0007519	BP	skeletal muscle tissue development	136	-2.05703	3.10343e-07	7.8543e-06	ENSG00000136068/ENSG00000164105/ENSG00000107954/ENSG00000115170/ENSG00000176046/ENSG00000162772/ENSG00000105974/ENSG00000168036/ENSG00000169884/ENSG00000112183/ENSG00000136830/ENSG00000049540/ENSG00000184058/ENSG00000154928/ENSG00000197321/ENSG00000133794/ENSG00000171100/ENSG00000168779/ENSG00000148308/ENSG00000163508/ENSG00000162430/ENSG00000148704/ENSG00000105971/ENSG00000116604/ENSG00000060138…
GO:0001759	BP	organ induction	21	-2.05628	0.000134816	0.00136834	ENSG00000168621/ENSG00000125845/ENSG00000114251/ENSG00000085741/ENSG00000164056/ENSG00000126778/ENSG00000005073/ENSG00000130700/ENSG00000107831/ENSG00000125378
GO:0071356	BP	cellular response to tumor necrosis factor	158	-2.05603	1.9691e-08	7.37938e-07	ENSG00000173039/ENSG00000102871/ENSG00000104332/ENSG00000130707/ENSG00000060138/ENSG00000154124/ENSG00000028137/ENSG00000105229/ENSG00000118689/ENSG00000136848/ENSG00000103056/ENSG00000136378/ENSG00000137801/ENSG00000162645/ENSG00000120899/ENSG00000026103/ENSG00000185043/ENSG00000089486/ENSG00000006210/ENSG00000108773/ENSG00000105298/ENSG00000167588/ENSG00000148677/ENSG00000185650/ENSG00000137496…
GO:0001570	BP	vasculogenesis	66	-2.05507	4.69911e-06	8.23706e-05	ENSG00000158125/ENSG00000137693/ENSG00000174059/ENSG00000135547/ENSG00000128052/ENSG00000166292/ENSG00000105974/ENSG00000168036/ENSG00000166224/ENSG00000173706/ENSG00000105855/ENSG00000163659/ENSG00000126016/ENSG00000132669/ENSG00000126458/ENSG00000106991/ENSG00000069702/ENSG00000159899/ENSG00000188064/ENSG00000089225/ENSG00000164690/ENSG00000163513/ENSG00000142627/ENSG00000154764/ENSG00000149922…
GO:0010717	BP	regulation of epithelial to mesenchymal transition	84	-2.0548	2.4118e-06	4.66501e-05	ENSG00000129514/ENSG00000116525/ENSG00000137575/ENSG00000115170/ENSG00000073712/ENSG00000145423/ENSG00000168036/ENSG00000092969/ENSG00000107485/ENSG00000122694/ENSG00000112175/ENSG00000134013/ENSG00000102760/ENSG00000106991/ENSG00000148737/ENSG00000104332/ENSG00000101144/ENSG00000095739/ENSG00000168477/ENSG00000168675/ENSG00000136158/ENSG00000125845/ENSG00000136848/ENSG00000168646/ENSG00000019144…
GO:0072009	BP	nephron epithelium development	93	-2.05457	5.04431e-07	1.19515e-05	ENSG00000185920/ENSG00000125430/ENSG00000106571/ENSG00000151617/ENSG00000272398/ENSG00000185630/ENSG00000168621/ENSG00000125845/ENSG00000163909/ENSG00000153976/ENSG00000188064/ENSG00000171791/ENSG00000164690/ENSG00000085741/ENSG00000101384/ENSG00000126778/ENSG00000125812/ENSG00000130702/ENSG00000008710/ENSG00000172037/ENSG00000135744/ENSG00000112715/ENSG00000136160/ENSG00000005073/ENSG00000166341…
GO:0008285	BP	negative regulation of cell population proliferation	559	-2.05433	1e-10	7.02252e-09	ENSG00000120332/ENSG00000105974/ENSG00000070193/ENSG00000078304/ENSG00000130147/ENSG00000163485/ENSG00000145423/ENSG00000168036/ENSG00000167779/ENSG00000169884/ENSG00000071242/ENSG00000136830/ENSG00000134533/ENSG00000011600/ENSG00000133321/ENSG00000134954/ENSG00000115415/ENSG00000134460/ENSG00000109062/ENSG00000006071/ENSG00000080503/ENSG00000092969/ENSG00000160789/ENSG00000140416/ENSG00000154928…
GO:0002063	BP	chondrocyte development	30	-2.05431	8.51905e-05	0.000931361	ENSG00000124813/ENSG00000156427/ENSG00000145423/ENSG00000105664/ENSG00000168779/ENSG00000196562/ENSG00000131873/ENSG00000103056/ENSG00000168646/ENSG00000172819/ENSG00000171310/ENSG00000163513/ENSG00000182704/ENSG00000149257/ENSG00000196739/ENSG00000005073/ENSG00000143369/ENSG00000101665/ENSG00000162510/ENSG00000120149
GO:0040013	BP	negative regulation of locomotion	285	-2.05393	1e-10	7.02252e-09	ENSG00000163485/ENSG00000145423/ENSG00000187122/ENSG00000100065/ENSG00000143537/ENSG00000112902/ENSG00000109062/ENSG00000006071/ENSG00000196405/ENSG00000140416/ENSG00000120063/ENSG00000143434/ENSG00000147437/ENSG00000107104/ENSG00000111859/ENSG00000092421/ENSG00000107485/ENSG00000156574/ENSG00000129244/ENSG00000100105/ENSG00000132386/ENSG00000112175/ENSG00000082684/ENSG00000123728/ENSG00000110880…
GO:0030509	BP	BMP signaling pathway	129	-2.05359	4.47863e-07	1.0775e-05	ENSG00000053108/ENSG00000133104/ENSG00000135253/ENSG00000153162/ENSG00000164404/ENSG00000179776/ENSG00000182197/ENSG00000102882/ENSG00000128052/ENSG00000115170/ENSG00000124813/ENSG00000166292/ENSG00000164619/ENSG00000145423/ENSG00000137642/ENSG00000156466/ENSG00000121989/ENSG00000092969/ENSG00000163430/ENSG00000005884/ENSG00000166147/ENSG00000156574/ENSG00000101938/ENSG00000105664/ENSG00000144355…
GO:0032963	BP	collagen metabolic process	80	-2.05291	3.65833e-06	6.70982e-05	ENSG00000162733/ENSG00000143537/ENSG00000141480/ENSG00000135047/ENSG00000164171/ENSG00000116285/ENSG00000026025/ENSG00000150093/ENSG00000179583/ENSG00000102760/ENSG00000106991/ENSG00000198598/ENSG00000106333/ENSG00000154485/ENSG00000168477/ENSG00000111077/ENSG00000124299/ENSG00000167711/ENSG00000087116/ENSG00000103056/ENSG00000110811/ENSG00000187045/ENSG00000101439/ENSG00000164692/ENSG00000087245…
GO:0060740	BP	prostate gland epithelium morphogenesis	20	-2.05284	0.000143863	0.00143893	ENSG00000169018/ENSG00000041982/ENSG00000104332/ENSG00000101144/ENSG00000066468/ENSG00000114251/ENSG00000172819/ENSG00000087245/ENSG00000164690/ENSG00000106031/ENSG00000125378/ENSG00000148400
GO:0034612	BP	response to tumor necrosis factor	174	-2.05166	7.44317e-09	3.18788e-07	ENSG00000197971/ENSG00000173039/ENSG00000102871/ENSG00000104332/ENSG00000130707/ENSG00000060138/ENSG00000154124/ENSG00000028137/ENSG00000105229/ENSG00000118689/ENSG00000136848/ENSG00000103056/ENSG00000136378/ENSG00000073756/ENSG00000137801/ENSG00000162645/ENSG00000197375/ENSG00000120899/ENSG00000026103/ENSG00000185043/ENSG00000089486/ENSG00000166311/ENSG00000006210/ENSG00000108773/ENSG00000105298…
GO:0055123	BP	digestive system development	104	-2.05034	1.18395e-06	2.54239e-05	ENSG00000104332/ENSG00000130707/ENSG00000102554/ENSG00000164889/ENSG00000146648/ENSG00000057657/ENSG00000066468/ENSG00000114739/ENSG00000116729/ENSG00000145431/ENSG00000197122/ENSG00000136574/ENSG00000163251/ENSG00000114251/ENSG00000159899/ENSG00000196839/ENSG00000165731/ENSG00000171791/ENSG00000164690/ENSG00000176678/ENSG00000163513/ENSG00000085741/ENSG00000137868/ENSG00000162878/ENSG00000141448…
GO:0061101	BP	neuroendocrine cell differentiation	11	-2.05008	7.1861e-05	0.000812455	ENSG00000125845/ENSG00000085741/ENSG00000101384/ENSG00000107187/ENSG00000179348/ENSG00000162552/ENSG00000107831/ENSG00000148400
GO:0045428	BP	regulation of nitric oxide biosynthetic process	41	-2.0498	1.77746e-05	0.000254693	ENSG00000096384/ENSG00000124212/ENSG00000130707/ENSG00000198053/ENSG00000100300/ENSG00000073756/ENSG00000120899/ENSG00000120885/ENSG00000166949/ENSG00000135744/ENSG00000088247/ENSG00000213722/ENSG00000142208/ENSG00000163874/ENSG00000136826/ENSG00000127528
GO:0072171	BP	mesonephric tubule morphogenesis	53	-2.04831	2.06988e-05	0.000288636	ENSG00000185920/ENSG00000125430/ENSG00000106571/ENSG00000185630/ENSG00000168621/ENSG00000125845/ENSG00000153976/ENSG00000171791/ENSG00000164690/ENSG00000085741/ENSG00000126778/ENSG00000125812/ENSG00000130702/ENSG00000135744/ENSG00000112715/ENSG00000005073/ENSG00000166341/ENSG00000005513/ENSG00000143867/ENSG00000162552/ENSG00000107831/ENSG00000125378
GO:1990573	BP	potassium ion import across plasma membrane	44	-2.04809	5.00032e-05	0.000608073	ENSG00000138622/ENSG00000129244/ENSG00000168135/ENSG00000143153/ENSG00000153822/ENSG00000164626/ENSG00000260458/ENSG00000105675/ENSG00000018625/ENSG00000187486/ENSG00000120457/ENSG00000162728/ENSG00000121361/ENSG00000124067/ENSG00000099822/ENSG00000184185/ENSG00000163399/ENSG00000053918/ENSG00000186009/ENSG00000113504/ENSG00000055118
GO:2000136	BP	regulation of cell proliferation involved in heart morphogenesis	13	-2.04411	5.45415e-05	0.000654078	ENSG00000137193/ENSG00000089225/ENSG00000126778/ENSG00000135111/ENSG00000016082/ENSG00000125378/ENSG00000148400
GO:0003184	BP	pulmonary valve morphogenesis	18	-2.04343	0.000101409	0.00107308	ENSG00000163909/ENSG00000265107/ENSG00000154736/ENSG00000137868/ENSG00000101384/ENSG00000131196/ENSG00000137834/ENSG00000125378/ENSG00000148400
GO:0085029	BP	extracellular matrix assembly	37	-2.04314	5.03561e-05	0.000611411	ENSG00000049540/ENSG00000187720/ENSG00000132702/ENSG00000102760/ENSG00000168477/ENSG00000140092/ENSG00000103056/ENSG00000019144/ENSG00000164692/ENSG00000169604/ENSG00000116260/ENSG00000166949/ENSG00000135744/ENSG00000103044/ENSG00000166482/ENSG00000172638/ENSG00000138080/ENSG00000183087/ENSG00000148400
GO:0031532	BP	actin cytoskeleton reorganization	97	-2.04179	1.59372e-06	3.28653e-05	ENSG00000167657/ENSG00000092820/ENSG00000140538/ENSG00000197702/ENSG00000105137/ENSG00000186635/ENSG00000186648/ENSG00000171219/ENSG00000100345/ENSG00000148180/ENSG00000138964/ENSG00000182511/ENSG00000120899/ENSG00000169604/ENSG00000111348/ENSG00000146122/ENSG00000164877/ENSG00000023191/ENSG00000174775/ENSG00000100628/ENSG00000174672/ENSG00000175866/ENSG00000159753/ENSG00000185652/ENSG00000050820…
GO:0036344	BP	platelet morphogenesis	20	-2.04045	0.000167388	0.0016234	ENSG00000112658/ENSG00000100345/ENSG00000111679/ENSG00000185043/ENSG00000072110/ENSG00000163930/ENSG00000160796/ENSG00000179588/ENSG00000071127
GO:1903054	BP	negative regulation of extracellular matrix organization	11	-2.03926	9.29668e-05	0.000996803	ENSG00000028137/ENSG00000100399/ENSG00000101439/ENSG00000169604/ENSG00000067182/ENSG00000138080/ENSG00000148400
GO:0007568	BP	aging	129	-2.03866	6.39994e-07	1.48034e-05	ENSG00000120063/ENSG00000196365/ENSG00000173786/ENSG00000106268/ENSG00000132386/ENSG00000005381/ENSG00000118432/ENSG00000142319/ENSG00000105664/ENSG00000134013/ENSG00000107859/ENSG00000151892/ENSG00000140443/ENSG00000151617/ENSG00000165474/ENSG00000116044/ENSG00000159640/ENSG00000197971/ENSG00000071655/ENSG00000130707/ENSG00000119772/ENSG00000141622/ENSG00000028137/ENSG00000100300/ENSG00000073756…
GO:1990845	BP	adaptive thermogenesis	130	-2.03801	2.40863e-07	6.27937e-06	ENSG00000183682/ENSG00000105974/ENSG00000169884/ENSG00000137642/ENSG00000175197/ENSG00000134324/ENSG00000115970/ENSG00000153187/ENSG00000109819/ENSG00000133027/ENSG00000221818/ENSG00000118046/ENSG00000138796/ENSG00000133794/ENSG00000162390/ENSG00000187688/ENSG00000185122/ENSG00000087460/ENSG00000106615/ENSG00000140443/ENSG00000211448/ENSG00000077238/ENSG00000155846/ENSG00000106070/ENSG00000174600…
GO:0048562	BP	embryonic organ morphogenesis	205	-2.03787	7.24972e-09	3.13953e-07	ENSG00000184254/ENSG00000095397/ENSG00000107485/ENSG00000166147/ENSG00000139445/ENSG00000156574/ENSG00000133216/ENSG00000104290/ENSG00000144749/ENSG00000004975/ENSG00000158286/ENSG00000168779/ENSG00000112837/ENSG00000006611/ENSG00000133816/ENSG00000106571/ENSG00000151617/ENSG00000070614/ENSG00000114378/ENSG00000106991/ENSG00000137203/ENSG00000112658/ENSG00000091536/ENSG00000112559/ENSG00000101144…
GO:0014706	BP	striated muscle tissue development	202	-2.0368	6.35924e-09	2.80475e-07	ENSG00000173706/ENSG00000092969/ENSG00000160789/ENSG00000140416/ENSG00000153531/ENSG00000183023/ENSG00000118194/ENSG00000153187/ENSG00000115641/ENSG00000138622/ENSG00000150093/ENSG00000112175/ENSG00000163638/ENSG00000168779/ENSG00000112837/ENSG00000126457/ENSG00000197616/ENSG00000148814/ENSG00000151617/ENSG00000149596/ENSG00000183873/ENSG00000106991/ENSG00000112658/ENSG00000069702/ENSG00000092054…
GO:0090092	BP	regulation of transmembrane receptor protein serine/threonine kinase signaling pathway	226	-2.03605	1.4109e-09	7.53283e-08	ENSG00000135253/ENSG00000127445/ENSG00000049323/ENSG00000153162/ENSG00000164404/ENSG00000179776/ENSG00000164105/ENSG00000134986/ENSG00000137575/ENSG00000128052/ENSG00000115170/ENSG00000164619/ENSG00000183682/ENSG00000105974/ENSG00000070193/ENSG00000145423/ENSG00000164488/ENSG00000137642/ENSG00000156466/ENSG00000121989/ENSG00000092969/ENSG00000163430/ENSG00000102900/ENSG00000005884/ENSG00000118046…
GO:0060973	BP	cell migration involved in heart development	15	-2.03603	0.000155192	0.0015255	ENSG00000151617/ENSG00000106991/ENSG00000101144/ENSG00000089225/ENSG00000166341/ENSG00000113721/ENSG00000164093/ENSG00000125378/ENSG00000148400
GO:0010001	BP	glial cell differentiation	177	-2.03593	2.26031e-08	8.23322e-07	ENSG00000130305/ENSG00000136869/ENSG00000162407/ENSG00000177807/ENSG00000163517/ENSG00000137033/ENSG00000138685/ENSG00000198121/ENSG00000102882/ENSG00000149599/ENSG00000070193/ENSG00000143842/ENSG00000168036/ENSG00000265763/ENSG00000118276/ENSG00000133107/ENSG00000173786/ENSG00000147862/ENSG00000172005/ENSG00000170075/ENSG00000112333/ENSG00000131620/ENSG00000026025/ENSG00000100697/ENSG00000164209…
GO:0035265	BP	organ growth	141	-2.03585	1.26403e-07	3.62246e-06	ENSG00000137869/ENSG00000069702/ENSG00000047644/ENSG00000060138/ENSG00000164530/ENSG00000159167/ENSG00000066468/ENSG00000114739/ENSG00000136158/ENSG00000136574/ENSG00000103056/ENSG00000159899/ENSG00000197746/ENSG00000172819/ENSG00000137193/ENSG00000089225/ENSG00000171791/ENSG00000164690/ENSG00000182511/ENSG00000163513/ENSG00000182704/ENSG00000197043/ENSG00000141448/ENSG00000136630/ENSG00000139318…
GO:0030335	BP	positive regulation of cell migration	430	-2.03477	1e-10	7.02252e-09	ENSG00000119508/ENSG00000165757/ENSG00000136869/ENSG00000108561/ENSG00000162407/ENSG00000179776/ENSG00000049130/ENSG00000150760/ENSG00000152127/ENSG00000138685/ENSG00000112562/ENSG00000100034/ENSG00000198121/ENSG00000137575/ENSG00000185950/ENSG00000123908/ENSG00000154229/ENSG00000102882/ENSG00000128052/ENSG00000087077/ENSG00000115170/ENSG00000091136/ENSG00000073712/ENSG00000037280/ENSG00000105974…
GO:0042475	BP	odontogenesis of dentin-containing tooth	76	-2.03433	7.3624e-06	0.000120821	ENSG00000140090/ENSG00000124813/ENSG00000135960/ENSG00000070193/ENSG00000168036/ENSG00000115596/ENSG00000184058/ENSG00000121989/ENSG00000131183/ENSG00000144355/ENSG00000167522/ENSG00000153094/ENSG00000197599/ENSG00000106571/ENSG00000183873/ENSG00000127152/ENSG00000164889/ENSG00000101144/ENSG00000114739/ENSG00000134363/ENSG00000125845/ENSG00000103056/ENSG00000064195/ENSG00000135925/ENSG00000164690…
GO:0042330	BP	taxis	453	-2.03402	1e-10	7.02252e-09	ENSG00000177103/ENSG00000160145/ENSG00000070193/ENSG00000156427/ENSG00000177105/ENSG00000187122/ENSG00000136830/ENSG00000117298/ENSG00000168280/ENSG00000141480/ENSG00000162692/ENSG00000112902/ENSG00000179242/ENSG00000177663/ENSG00000153404/ENSG00000164171/ENSG00000092969/ENSG00000154928/ENSG00000172232/ENSG00000184349/ENSG00000143434/ENSG00000140931/ENSG00000131981/ENSG00000107175/ENSG00000111859…
GO:0048839	BP	inner ear development	152	-2.03344	9.0866e-08	2.68296e-06	ENSG00000184058/ENSG00000150893/ENSG00000109062/ENSG00000092969/ENSG00000184254/ENSG00000095397/ENSG00000107485/ENSG00000133216/ENSG00000104290/ENSG00000144749/ENSG00000004975/ENSG00000112837/ENSG00000006611/ENSG00000106571/ENSG00000165474/ENSG00000137203/ENSG00000091536/ENSG00000185483/ENSG00000074771/ENSG00000066468/ENSG00000136158/ENSG00000184564/ENSG00000125845/ENSG00000140538/ENSG00000114251…
GO:0072148	BP	epithelial cell fate commitment	13	-2.03213	7.19171e-05	0.000812455	ENSG00000106031/ENSG00000185551/ENSG00000131759/ENSG00000198719/ENSG00000148400
GO:0003012	BP	muscle system process	346	-2.0316	1e-10	7.02252e-09	ENSG00000198467/ENSG00000158286/ENSG00000105664/ENSG00000163431/ENSG00000196562/ENSG00000115592/ENSG00000108405/ENSG00000007314/ENSG00000198771/ENSG00000085733/ENSG00000148660/ENSG00000197616/ENSG00000151617/ENSG00000147459/ENSG00000162430/ENSG00000183873/ENSG00000074800/ENSG00000065534/ENSG00000170214/ENSG00000112658/ENSG00000177098/ENSG00000143153/ENSG00000034152/ENSG00000143799/ENSG00000092054…
GO:0071636	BP	positive regulation of transforming growth factor beta production	20	-2.03032	0.000183674	0.00173125	ENSG00000168477/ENSG00000167711/ENSG00000073756/ENSG00000091972/ENSG00000137801/ENSG00000168961/ENSG00000085741/ENSG00000141448/ENSG00000006210/ENSG00000166949/ENSG00000140564
GO:0048745	BP	smooth muscle tissue development	22	-2.03019	0.000109536	0.00113996	ENSG00000120332/ENSG00000163659/ENSG00000185920/ENSG00000065534/ENSG00000106991/ENSG00000112658/ENSG00000107372/ENSG00000159899/ENSG00000164690/ENSG00000137868/ENSG00000126778/ENSG00000172638/ENSG00000143867/ENSG00000125378
GO:0030323	BP	respiratory tube development	157	-2.02924	9.84507e-08	2.87425e-06	ENSG00000147862/ENSG00000196182/ENSG00000164867/ENSG00000116285/ENSG00000183287/ENSG00000112893/ENSG00000156574/ENSG00000101160/ENSG00000124193/ENSG00000106571/ENSG00000162430/ENSG00000172531/ENSG00000112658/ENSG00000126934/ENSG00000159640/ENSG00000066468/ENSG00000114739/ENSG00000136158/ENSG00000103811/ENSG00000142541/ENSG00000114251/ENSG00000087116/ENSG00000103056/ENSG00000151208/ENSG00000168056…
GO:0014910	BP	regulation of smooth muscle cell migration	56	-2.02922	4.82335e-05	0.000590967	ENSG00000119508/ENSG00000146535/ENSG00000136869/ENSG00000198121/ENSG00000162733/ENSG00000137642/ENSG00000164171/ENSG00000140416/ENSG00000120063/ENSG00000164362/ENSG00000104415/ENSG00000147459/ENSG00000116044/ENSG00000154734/ENSG00000159640/ENSG00000171631/ENSG00000197122/ENSG00000173334/ENSG00000171791/ENSG00000115461/ENSG00000146674/ENSG00000100311/ENSG00000219438/ENSG00000197461/ENSG00000135744…
GO:0001822	BP	kidney development	262	-2.02849	8.29149e-10	4.6498e-08	ENSG00000070193/ENSG00000168036/ENSG00000107796/ENSG00000164488/ENSG00000115596/ENSG00000115415/ENSG00000156466/ENSG00000150893/ENSG00000166224/ENSG00000092969/ENSG00000163659/ENSG00000115758/ENSG00000005884/ENSG00000128309/ENSG00000107485/ENSG00000166147/ENSG00000109906/ENSG00000132386/ENSG00000131183/ENSG00000197256/ENSG00000185920/ENSG00000125430/ENSG00000112246/ENSG00000143839/ENSG00000151892…
GO:0086011	BP	membrane repolarization during action potential	24	-2.02814	0.000156881	0.00153823	ENSG00000158286/ENSG00000143153/ENSG00000120049/ENSG00000171385/ENSG00000167535/ENSG00000149575/ENSG00000120457/ENSG00000121361/ENSG00000163399/ENSG00000053918/ENSG00000055118/ENSG00000196924
GO:0072001	BP	renal system development	269	-2.02601	1e-10	7.02252e-09	ENSG00000162599/ENSG00000070193/ENSG00000168036/ENSG00000107796/ENSG00000164488/ENSG00000115596/ENSG00000115415/ENSG00000156466/ENSG00000150893/ENSG00000166224/ENSG00000092969/ENSG00000163659/ENSG00000115758/ENSG00000005884/ENSG00000128309/ENSG00000107485/ENSG00000166147/ENSG00000109906/ENSG00000132386/ENSG00000131183/ENSG00000197256/ENSG00000185920/ENSG00000125430/ENSG00000112837/ENSG00000112246…
GO:0045446	BP	endothelial cell differentiation	84	-2.02583	5.20319e-06	8.97319e-05	ENSG00000153162/ENSG00000179776/ENSG00000135547/ENSG00000128052/ENSG00000115170/ENSG00000157168/ENSG00000166292/ENSG00000168036/ENSG00000173706/ENSG00000163430/ENSG00000136451/ENSG00000132702/ENSG00000123728/ENSG00000151617/ENSG00000000005/ENSG00000159167/ENSG00000114739/ENSG00000092820/ENSG00000186642/ENSG00000157240/ENSG00000107263/ENSG00000154133/ENSG00000213694/ENSG00000101384/ENSG00000106031…
GO:0040017	BP	positive regulation of locomotion	460	-2.02576	1e-10	7.02252e-09	ENSG00000119508/ENSG00000165757/ENSG00000136869/ENSG00000108561/ENSG00000162407/ENSG00000172349/ENSG00000179776/ENSG00000049130/ENSG00000150760/ENSG00000152127/ENSG00000138685/ENSG00000112562/ENSG00000100034/ENSG00000198121/ENSG00000137575/ENSG00000185950/ENSG00000123908/ENSG00000154229/ENSG00000102882/ENSG00000128052/ENSG00000087077/ENSG00000115170/ENSG00000091136/ENSG00000073712/ENSG00000037280…
GO:0003272	BP	endocardial cushion formation	23	-2.02487	0.000143829	0.00143893	ENSG00000135547/ENSG00000115170/ENSG00000166292/ENSG00000092969/ENSG00000112175/ENSG00000106991/ENSG00000101144/ENSG00000125845/ENSG00000163909/ENSG00000163513/ENSG00000135111/ENSG00000166341/ENSG00000124216/ENSG00000120149/ENSG00000107831/ENSG00000148400
GO:2000147	BP	positive regulation of cell motility	448	-2.02482	1e-10	7.02252e-09	ENSG00000119508/ENSG00000165757/ENSG00000136869/ENSG00000108561/ENSG00000162407/ENSG00000179776/ENSG00000049130/ENSG00000150760/ENSG00000152127/ENSG00000138685/ENSG00000112562/ENSG00000100034/ENSG00000198121/ENSG00000137575/ENSG00000185950/ENSG00000123908/ENSG00000154229/ENSG00000102882/ENSG00000128052/ENSG00000087077/ENSG00000115170/ENSG00000091136/ENSG00000073712/ENSG00000037280/ENSG00000105974…
GO:0055002	BP	striated muscle cell development	58	-2.02378	4.33074e-05	0.000536695	ENSG00000108946/ENSG00000197893/ENSG00000068305/ENSG00000170776/ENSG00000175183/ENSG00000140416/ENSG00000153531/ENSG00000118194/ENSG00000150093/ENSG00000171345/ENSG00000163431/ENSG00000197616/ENSG00000112658/ENSG00000092054/ENSG00000134775/ENSG00000154330/ENSG00000122367/ENSG00000154358/ENSG00000036448/ENSG00000177731/ENSG00000124006/ENSG00000148677/ENSG00000159176/ENSG00000113721/ENSG00000178209…
GO:0007423	BP	sensory organ development	448	-2.02345	1e-10	7.02252e-09	ENSG00000168389/ENSG00000112333/ENSG00000166147/ENSG00000026025/ENSG00000112893/ENSG00000139445/ENSG00000132386/ENSG00000112175/ENSG00000133216/ENSG00000142319/ENSG00000104290/ENSG00000144749/ENSG00000004975/ENSG00000101938/ENSG00000144355/ENSG00000107859/ENSG00000112837/ENSG00000188158/ENSG00000108641/ENSG00000006611/ENSG00000178764/ENSG00000153094/ENSG00000119685/ENSG00000106571/ENSG00000182372…
GO:0001707	BP	mesoderm formation	56	-2.02329	5.13204e-05	0.00062215	ENSG00000164171/ENSG00000005884/ENSG00000150093/ENSG00000156574/ENSG00000163508/ENSG00000112658/ENSG00000101144/ENSG00000066468/ENSG00000116729/ENSG00000152661/ENSG00000114251/ENSG00000186866/ENSG00000140691/ENSG00000085741/ENSG00000142627/ENSG00000149922/ENSG00000166949/ENSG00000005073/ENSG00000148204/ENSG00000126705/ENSG00000124216/ENSG00000136826/ENSG00000132510/ENSG00000125378
GO:0045638	BP	negative regulation of myeloid cell differentiation	58	-2.02164	4.40877e-05	0.000545498	ENSG00000145022/ENSG00000166147/ENSG00000109906/ENSG00000126457/ENSG00000169926/ENSG00000104332/ENSG00000135898/ENSG00000006712/ENSG00000134138/ENSG00000119714/ENSG00000143995/ENSG00000173334/ENSG00000113520/ENSG00000198728/ENSG00000120899/ENSG00000185043/ENSG00000145675/ENSG00000185650/ENSG00000143772/ENSG00000162775/ENSG00000179348/ENSG00000131759/ENSG00000198719/ENSG00000070404/ENSG00000173264…
GO:0045669	BP	positive regulation of osteoblast differentiation	57	-2.02126	6.5122e-05	0.000754522	ENSG00000137693/ENSG00000153162/ENSG00000130881/ENSG00000138685/ENSG00000115170/ENSG00000073712/ENSG00000124813/ENSG00000162337/ENSG00000162733/ENSG00000145423/ENSG00000168036/ENSG00000169884/ENSG00000121989/ENSG00000183160/ENSG00000104415/ENSG00000106571/ENSG00000138085/ENSG00000213719/ENSG00000101144/ENSG00000114739/ENSG00000125845/ENSG00000188064/ENSG00000146197/ENSG00000101384/ENSG00000196923…
GO:0010812	BP	negative regulation of cell-substrate adhesion	53	-2.02103	3.17379e-05	0.000416494	ENSG00000143537/ENSG00000103647/ENSG00000117228/ENSG00000184349/ENSG00000107104/ENSG00000196581/ENSG00000110880/ENSG00000141556/ENSG00000158856/ENSG00000168309/ENSG00000197122/ENSG00000155760/ENSG00000133895/ENSG00000163975/ENSG00000137801/ENSG00000112679/ENSG00000145675/ENSG00000187678/ENSG00000101384/ENSG00000006210/ENSG00000077942/ENSG00000130402/ENSG00000113916/ENSG00000139567/ENSG00000157227…
GO:0005882	CC	intermediate filament	87	-2.02027	2.80646e-06	5.34774e-05	ENSG00000026025/ENSG00000170442/ENSG00000185640/ENSG00000167880/ENSG00000171345/ENSG00000131095/ENSG00000205420/ENSG00000213672/ENSG00000186442/ENSG00000081277/ENSG00000180921/ENSG00000198010/ENSG00000212901/ENSG00000172867/ENSG00000135443/ENSG00000189182/ENSG00000135480/ENSG00000171346/ENSG00000176619/ENSG00000139648/ENSG00000170484/ENSG00000010295/ENSG00000108759/ENSG00000135596/ENSG00000170523…
GO:1902895	BP	positive regulation of miRNA transcription	46	-2.02026	7.06408e-05	0.000802689	ENSG00000129514/ENSG00000138685/ENSG00000186260/ENSG00000134954/ENSG00000092969/ENSG00000164362/ENSG00000107485/ENSG00000112658/ENSG00000173039/ENSG00000102554/ENSG00000146648/ENSG00000125845/ENSG00000118689/ENSG00000187079/ENSG00000072310/ENSG00000120738/ENSG00000100311/ENSG00000166949/ENSG00000179348/ENSG00000137834/ENSG00000168874/ENSG00000136826/ENSG00000170345
GO:0048706	BP	embryonic skeletal system development	85	-2.02013	2.46875e-06	4.76333e-05	ENSG00000187535/ENSG00000124813/ENSG00000177103/ENSG00000169762/ENSG00000168036/ENSG00000184058/ENSG00000103489/ENSG00000121989/ENSG00000156574/ENSG00000144355/ENSG00000168779/ENSG00000196562/ENSG00000106571/ENSG00000151617/ENSG00000070614/ENSG00000114378/ENSG00000137203/ENSG00000185630/ENSG00000112559/ENSG00000101144/ENSG00000066468/ENSG00000156345/ENSG00000114251/ENSG00000116132/ENSG00000171310…
GO:0006935	BP	chemotaxis	451	-2.01903	1e-10	7.02252e-09	ENSG00000177103/ENSG00000160145/ENSG00000070193/ENSG00000156427/ENSG00000177105/ENSG00000187122/ENSG00000136830/ENSG00000117298/ENSG00000168280/ENSG00000141480/ENSG00000162692/ENSG00000112902/ENSG00000179242/ENSG00000177663/ENSG00000153404/ENSG00000164171/ENSG00000092969/ENSG00000154928/ENSG00000172232/ENSG00000184349/ENSG00000143434/ENSG00000140931/ENSG00000131981/ENSG00000107175/ENSG00000111859…
GO:0099622	BP	cardiac muscle cell membrane repolarization	32	-2.01874	0.000164889	0.00160263	ENSG00000158286/ENSG00000183873/ENSG00000177098/ENSG00000143153/ENSG00000120049/ENSG00000171385/ENSG00000105711/ENSG00000265107/ENSG00000149575/ENSG00000120457/ENSG00000121361/ENSG00000163399/ENSG00000053918/ENSG00000055118/ENSG00000071127/ENSG00000196924
GO:0048332	BP	mesoderm morphogenesis	58	-2.01422	5.34512e-05	0.000642982	ENSG00000164171/ENSG00000005884/ENSG00000150093/ENSG00000156574/ENSG00000163508/ENSG00000112658/ENSG00000101144/ENSG00000066468/ENSG00000116729/ENSG00000152661/ENSG00000114251/ENSG00000186866/ENSG00000140691/ENSG00000085741/ENSG00000142627/ENSG00000149922/ENSG00000166949/ENSG00000135111/ENSG00000005073/ENSG00000148204/ENSG00000126705/ENSG00000124216/ENSG00000136826/ENSG00000132510/ENSG00000125378
GO:0009611	BP	response to wounding	439	-2.01411	1e-10	7.02252e-09	ENSG00000144802/ENSG00000165806/ENSG00000124145/ENSG00000204420/ENSG00000112033/ENSG00000106799/ENSG00000116106/ENSG00000160007/ENSG00000101000/ENSG00000177119/ENSG00000168542/ENSG00000197442/ENSG00000137693/ENSG00000118898/ENSG00000204531/ENSG00000092445/ENSG00000198663/ENSG00000138119/ENSG00000110436/ENSG00000130724/ENSG00000146535/ENSG00000136869/ENSG00000162407/ENSG00000104368/ENSG00000174059…
GO:0045664	BP	regulation of neuron differentiation	137	-2.01333	2.14888e-07	5.65897e-06	ENSG00000178764/ENSG00000106571/ENSG00000183036/ENSG00000167191/ENSG00000180739/ENSG00000198597/ENSG00000104332/ENSG00000185630/ENSG00000127152/ENSG00000101144/ENSG00000158555/ENSG00000141551/ENSG00000120833/ENSG00000143995/ENSG00000131711/ENSG00000125845/ENSG00000163909/ENSG00000130940/ENSG00000116990/ENSG00000184144/ENSG00000119866/ENSG00000128245/ENSG00000135414/ENSG00000140836/ENSG00000176749…
GO:1902287	BP	semaphorin-plexin signaling pathway involved in axon guidance	14	-2.01316	0.000100265	0.00106481	ENSG00000151617/ENSG00000001617/ENSG00000076356/ENSG00000196576/ENSG00000164050/ENSG00000198753/ENSG00000004399/ENSG00000114554/ENSG00000130827
GO:0030336	BP	negative regulation of cell migration	240	-2.01203	1.25157e-09	6.82239e-08	ENSG00000120332/ENSG00000163485/ENSG00000145423/ENSG00000100065/ENSG00000143537/ENSG00000109062/ENSG00000006071/ENSG00000196405/ENSG00000140416/ENSG00000120063/ENSG00000147437/ENSG00000107104/ENSG00000111859/ENSG00000156574/ENSG00000129244/ENSG00000100105/ENSG00000132386/ENSG00000112175/ENSG00000123728/ENSG00000110880/ENSG00000196220/ENSG00000127511/ENSG00000153487/ENSG00000108861/ENSG00000108840…
GO:0072091	BP	regulation of stem cell proliferation	61	-2.01174	6.79936e-05	0.000777141	ENSG00000128191/ENSG00000049130/ENSG00000117595/ENSG00000138685/ENSG00000128052/ENSG00000077092/ENSG00000073712/ENSG00000124813/ENSG00000070193/ENSG00000168036/ENSG00000169884/ENSG00000071994/ENSG00000164362/ENSG00000153187/ENSG00000147862/ENSG00000112333/ENSG00000185920/ENSG00000168779/ENSG00000106571/ENSG00000159640/ENSG00000185630/ENSG00000152661/ENSG00000114251/ENSG00000168056/ENSG00000116132…
GO:0014855	BP	striated muscle cell proliferation	58	-2.01166	5.73527e-05	0.000681501	ENSG00000112062/ENSG00000105989/ENSG00000107779/ENSG00000159216/ENSG00000081189/ENSG00000170312/ENSG00000154188/ENSG00000112033/ENSG00000106799/ENSG00000108946/ENSG00000137693/ENSG00000138685/ENSG00000135547/ENSG00000008083/ENSG00000092969/ENSG00000154928/ENSG00000162430/ENSG00000105971/ENSG00000069702/ENSG00000066468/ENSG00000197122/ENSG00000137193/ENSG00000089225/ENSG00000164690/ENSG00000182511…
GO:0003416	BP	endochondral bone growth	25	-2.01133	0.000243292	0.00219498	ENSG00000159167/ENSG00000066468/ENSG00000159899/ENSG00000172819/ENSG00000163513/ENSG00000182704/ENSG00000197043/ENSG00000196739/ENSG00000143369/ENSG00000131759/ENSG00000162510/ENSG00000120149/ENSG00000068078
GO:0010632	BP	regulation of epithelial cell migration	200	-2.01078	1.22603e-08	4.85122e-07	ENSG00000169057/ENSG00000165757/ENSG00000162407/ENSG00000150760/ENSG00000011465/ENSG00000138685/ENSG00000112562/ENSG00000100034/ENSG00000185950/ENSG00000154229/ENSG00000128052/ENSG00000164619/ENSG00000037280/ENSG00000070193/ENSG00000156427/ENSG00000100065/ENSG00000101017/ENSG00000112902/ENSG00000134954/ENSG00000164171/ENSG00000196405/ENSG00000092969/ENSG00000249915/ENSG00000005884/ENSG00000107485…
GO:0002068	BP	glandular epithelial cell development	30	-2.01031	0.00016771	0.00162398	ENSG00000133794/ENSG00000112175/ENSG00000106615/ENSG00000149577/ENSG00000163251/ENSG00000114251/ENSG00000172819/ENSG00000135414/ENSG00000007372/ENSG00000169710/ENSG00000179348/ENSG00000131759/ENSG00000198719/ENSG00000142208/ENSG00000125378
GO:0032964	BP	collagen biosynthetic process	34	-2.00993	9.1812e-05	0.000987137	ENSG00000162733/ENSG00000141480/ENSG00000164171/ENSG00000116285/ENSG00000026025/ENSG00000179583/ENSG00000102760/ENSG00000106991/ENSG00000106333/ENSG00000167711/ENSG00000110811/ENSG00000149257/ENSG00000113721/ENSG00000138080/ENSG00000130635/ENSG00000162552/ENSG00000108821/ENSG00000125378/ENSG00000148400
GO:0031099	BP	regeneration	135	-2.00971	2.20794e-07	5.79492e-06	ENSG00000070193/ENSG00000169884/ENSG00000143537/ENSG00000134324/ENSG00000185924/ENSG00000010278/ENSG00000134247/ENSG00000136167/ENSG00000197081/ENSG00000074660/ENSG00000185920/ENSG00000140093/ENSG00000196562/ENSG00000140443/ENSG00000162430/ENSG00000131095/ENSG00000126934/ENSG00000133067/ENSG00000159640/ENSG00000069702/ENSG00000041982/ENSG00000102554/ENSG00000138834/ENSG00000131711/ENSG00000100300…
GO:1902075	BP	cellular response to salt	163	-2.00964	2.06967e-07	5.46885e-06	ENSG00000156711/ENSG00000121281/ENSG00000183873/ENSG00000124772/ENSG00000084112/ENSG00000114353/ENSG00000132535/ENSG00000011347/ENSG00000114251/ENSG00000073756/ENSG00000119866/ENSG00000010810/ENSG00000132965/ENSG00000163083/ENSG00000176749/ENSG00000131771/ENSG00000166710/ENSG00000120738/ENSG00000164690/ENSG00000108819/ENSG00000150995/ENSG00000158445/ENSG00000213445/ENSG00000166311/ENSG00000137825…
GO:0071260	BP	cellular response to mechanical stimulus	61	-2.00931	7.03248e-05	0.000800265	ENSG00000120889/ENSG00000136869/ENSG00000153162/ENSG00000137033/ENSG00000169372/ENSG00000138685/ENSG00000102882/ENSG00000109320/ENSG00000187554/ENSG00000111321/ENSG00000101017/ENSG00000164171/ENSG00000006062/ENSG00000140443/ENSG00000106991/ENSG00000125347/ENSG00000117394/ENSG00000186642/ENSG00000176171/ENSG00000073756/ENSG00000018625/ENSG00000151929/ENSG00000026103/ENSG00000085741/ENSG00000064666…
GO:0030282	BP	bone mineralization	101	-2.00875	6.31048e-06	0.000105332	ENSG00000105664/ENSG00000169071/ENSG00000197599/ENSG00000185052/ENSG00000111012/ENSG00000138085/ENSG00000185269/ENSG00000137203/ENSG00000101144/ENSG00000066468/ENSG00000114739/ENSG00000125845/ENSG00000103056/ENSG00000168646/ENSG00000073756/ENSG00000168056/ENSG00000164692/ENSG00000120899/ENSG00000169252/ENSG00000085741/ENSG00000164920/ENSG00000162878/ENSG00000160801/ENSG00000064932/ENSG00000204231…
GO:0002011	BP	morphogenesis of an epithelial sheet	49	-2.00825	7.23496e-05	0.000816158	ENSG00000150093/ENSG00000124782/ENSG00000112175/ENSG00000004975/ENSG00000112658/ENSG00000026508/ENSG00000101144/ENSG00000177697/ENSG00000114251/ENSG00000204580/ENSG00000154764/ENSG00000101384/ENSG00000159753/ENSG00000139567/ENSG00000142871/ENSG00000130635/ENSG00000120149/ENSG00000107404/ENSG00000148400/ENSG00000196924
GO:0048708	BP	astrocyte differentiation	62	-2.00819	3.08696e-05	0.000406467	ENSG00000170075/ENSG00000112333/ENSG00000026025/ENSG00000169071/ENSG00000163508/ENSG00000123560/ENSG00000148704/ENSG00000131095/ENSG00000185483/ENSG00000125845/ENSG00000140538/ENSG00000030582/ENSG00000134198/ENSG00000146216/ENSG00000184144/ENSG00000204305/ENSG00000007372/ENSG00000164690/ENSG00000172037/ENSG00000123384/ENSG00000128342/ENSG00000005513/ENSG00000198719/ENSG00000136717/ENSG00000126368…
GO:0090287	BP	regulation of cellular response to growth factor stimulus	256	-2.00812	6.56578e-10	3.81942e-08	ENSG00000135253/ENSG00000127445/ENSG00000165757/ENSG00000049323/ENSG00000179776/ENSG00000164105/ENSG00000011465/ENSG00000138685/ENSG00000112562/ENSG00000134986/ENSG00000137575/ENSG00000128052/ENSG00000124813/ENSG00000164619/ENSG00000105974/ENSG00000070193/ENSG00000156427/ENSG00000145423/ENSG00000168036/ENSG00000136830/ENSG00000137642/ENSG00000196396/ENSG00000249915/ENSG00000166501/ENSG00000163430…
GO:0001890	BP	placenta development	120	-2.00766	1.63395e-06	3.36059e-05	ENSG00000143494/ENSG00000156574/ENSG00000112175/ENSG00000171345/ENSG00000112561/ENSG00000130726/ENSG00000163508/ENSG00000111012/ENSG00000165474/ENSG00000096384/ENSG00000135074/ENSG00000143799/ENSG00000112559/ENSG00000146648/ENSG00000101144/ENSG00000159167/ENSG00000057657/ENSG00000066468/ENSG00000163251/ENSG00000133895/ENSG00000073756/ENSG00000187266/ENSG00000121454/ENSG00000188064/ENSG00000196839…
GO:0030324	BP	lung development	153	-2.00739	1.70271e-07	4.60854e-06	ENSG00000147862/ENSG00000196182/ENSG00000164867/ENSG00000116285/ENSG00000183287/ENSG00000112893/ENSG00000156574/ENSG00000101160/ENSG00000124193/ENSG00000106571/ENSG00000162430/ENSG00000172531/ENSG00000112658/ENSG00000126934/ENSG00000159640/ENSG00000066468/ENSG00000114739/ENSG00000136158/ENSG00000103811/ENSG00000142541/ENSG00000114251/ENSG00000087116/ENSG00000103056/ENSG00000151208/ENSG00000168056…
GO:0042060	BP	wound healing	345	-2.00646	1e-10	7.02252e-09	ENSG00000165806/ENSG00000124145/ENSG00000204420/ENSG00000112033/ENSG00000106799/ENSG00000160007/ENSG00000101000/ENSG00000177119/ENSG00000168542/ENSG00000197442/ENSG00000137693/ENSG00000118898/ENSG00000092445/ENSG00000198663/ENSG00000138119/ENSG00000130724/ENSG00000146535/ENSG00000136869/ENSG00000162407/ENSG00000104368/ENSG00000174059/ENSG00000182197/ENSG00000137033/ENSG00000138685/ENSG00000112562…
GO:0005925	CC	focal adhesion	380	-2.00642	1e-10	7.02252e-09	ENSG00000130176/ENSG00000101000/ENSG00000071054/ENSG00000137337/ENSG00000065717/ENSG00000136153/ENSG00000204381/ENSG00000044574/ENSG00000089159/ENSG00000179218/ENSG00000174444/ENSG00000129116/ENSG00000138760/ENSG00000002834/ENSG00000110841/ENSG00000171863/ENSG00000146535/ENSG00000147604/ENSG00000172349/ENSG00000154380/ENSG00000136068/ENSG00000162434/ENSG00000137575/ENSG00000175183/ENSG00000102882…
GO:0030055	CC	cell-substrate junction	390	-2.00624	1e-10	7.02252e-09	ENSG00000130176/ENSG00000101000/ENSG00000071054/ENSG00000137337/ENSG00000065717/ENSG00000136153/ENSG00000204381/ENSG00000044574/ENSG00000089159/ENSG00000179218/ENSG00000174444/ENSG00000129116/ENSG00000138760/ENSG00000002834/ENSG00000197893/ENSG00000110841/ENSG00000171863/ENSG00000146535/ENSG00000147604/ENSG00000172349/ENSG00000154380/ENSG00000136068/ENSG00000162434/ENSG00000137575/ENSG00000175183…
GO:0070371	BP	ERK1 and ERK2 cascade	244	-2.0043	1.31817e-09	7.13553e-08	ENSG00000149089/ENSG00000138685/ENSG00000102970/ENSG00000154229/ENSG00000102882/ENSG00000128052/ENSG00000188716/ENSG00000073712/ENSG00000162772/ENSG00000157168/ENSG00000164619/ENSG00000037280/ENSG00000070193/ENSG00000156427/ENSG00000162733/ENSG00000107796/ENSG00000141480/ENSG00000133878/ENSG00000109062/ENSG00000117228/ENSG00000196396/ENSG00000154928/ENSG00000160691/ENSG00000156642/ENSG00000124508…
GO:0010464	BP	regulation of mesenchymal cell proliferation	26	-2.00381	0.000489991	0.00389345	ENSG00000185950/ENSG00000128052/ENSG00000162337/ENSG00000168036/ENSG00000115415/ENSG00000184058/ENSG00000160789/ENSG00000147862/ENSG00000168779/ENSG00000066468/ENSG00000114251/ENSG00000116132/ENSG00000164690/ENSG00000163513/ENSG00000085741/ENSG00000126778/ENSG00000197461/ENSG00000125378
GO:0045444	BP	fat cell differentiation	188	-2.0038	3.83411e-08	1.2827e-06	ENSG00000112584/ENSG00000099953/ENSG00000130881/ENSG00000134243/ENSG00000101412/ENSG00000073712/ENSG00000162337/ENSG00000160097/ENSG00000070193/ENSG00000143842/ENSG00000145423/ENSG00000169884/ENSG00000164307/ENSG00000175197/ENSG00000156466/ENSG00000069667/ENSG00000143365/ENSG00000153187/ENSG00000109819/ENSG00000221818/ENSG00000107485/ENSG00000133794/ENSG00000139668/ENSG00000109906/ENSG00000124782…
GO:0001658	BP	branching involved in ureteric bud morphogenesis	47	-2.00364	7.75927e-05	0.000859141	ENSG00000185920/ENSG00000125430/ENSG00000106571/ENSG00000185630/ENSG00000168621/ENSG00000125845/ENSG00000153976/ENSG00000171791/ENSG00000164690/ENSG00000126778/ENSG00000125812/ENSG00000130702/ENSG00000135744/ENSG00000112715/ENSG00000005073/ENSG00000166341/ENSG00000005513/ENSG00000162552/ENSG00000107831/ENSG00000125378
GO:0060675	BP	ureteric bud morphogenesis	52	-2.00358	7.3675e-05	0.000827516	ENSG00000185920/ENSG00000125430/ENSG00000106571/ENSG00000185630/ENSG00000168621/ENSG00000125845/ENSG00000153976/ENSG00000171791/ENSG00000164690/ENSG00000085741/ENSG00000126778/ENSG00000125812/ENSG00000130702/ENSG00000135744/ENSG00000112715/ENSG00000005073/ENSG00000166341/ENSG00000005513/ENSG00000162552/ENSG00000107831/ENSG00000125378
GO:0009952	BP	anterior/posterior pattern specification	133	-2.00216	8.58524e-07	1.92859e-05	ENSG00000104332/ENSG00000185630/ENSG00000114739/ENSG00000116729/ENSG00000125845/ENSG00000136574/ENSG00000187553/ENSG00000163251/ENSG00000163909/ENSG00000114251/ENSG00000125878/ENSG00000168646/ENSG00000172819/ENSG00000135414/ENSG00000007372/ENSG00000164690/ENSG00000198728/ENSG00000076356/ENSG00000157216/ENSG00000149922/ENSG00000106003/ENSG00000108773/ENSG00000166949/ENSG00000179981/ENSG00000157933…
GO:0035886	BP	vascular associated smooth muscle cell differentiation	22	-2.00135	0.000155843	0.00152997	ENSG00000105664/ENSG00000150593/ENSG00000151617/ENSG00000106991/ENSG00000112658/ENSG00000101096/ENSG00000141448/ENSG00000100311/ENSG00000100968/ENSG00000112715/ENSG00000131196/ENSG00000172638/ENSG00000148400
GO:0090596	BP	sensory organ morphogenesis	209	-2.00134	2.2422e-08	8.20563e-07	ENSG00000163913/ENSG00000138685/ENSG00000102882/ENSG00000128052/ENSG00000077092/ENSG00000175544/ENSG00000162337/ENSG00000070193/ENSG00000168036/ENSG00000100987/ENSG00000184058/ENSG00000109062/ENSG00000137936/ENSG00000154928/ENSG00000184254/ENSG00000095397/ENSG00000107485/ENSG00000168389/ENSG00000166147/ENSG00000112893/ENSG00000139445/ENSG00000133216/ENSG00000104290/ENSG00000144749/ENSG00000004975…
GO:0120161	BP	regulation of cold-induced thermogenesis	120	-2.00125	1.95433e-06	3.94663e-05	ENSG00000109819/ENSG00000133027/ENSG00000221818/ENSG00000118046/ENSG00000138796/ENSG00000133794/ENSG00000162390/ENSG00000187688/ENSG00000185122/ENSG00000087460/ENSG00000106615/ENSG00000140443/ENSG00000211448/ENSG00000077238/ENSG00000155846/ENSG00000106070/ENSG00000174600/ENSG00000114739/ENSG00000145431/ENSG00000152661/ENSG00000132326/ENSG00000113520/ENSG00000154736/ENSG00000169252/ENSG00000123454…
GO:0055006	BP	cardiac cell development	73	-2.00112	1.47897e-05	0.000217111	ENSG00000160789/ENSG00000153531/ENSG00000183023/ENSG00000153187/ENSG00000115641/ENSG00000168779/ENSG00000112837/ENSG00000150593/ENSG00000197616/ENSG00000148814/ENSG00000112658/ENSG00000069702/ENSG00000134775/ENSG00000164530/ENSG00000136574/ENSG00000089225/ENSG00000101384/ENSG00000164056/ENSG00000124006/ENSG00000060069/ENSG00000135111/ENSG00000135744/ENSG00000112715/ENSG00000120907/ENSG00000100628…
GO:0003413	BP	chondrocyte differentiation involved in endochondral bone morphogenesis	11	-1.99976	0.000180792	0.00171028	ENSG00000103056/ENSG00000168646/ENSG00000172819/ENSG00000163513/ENSG00000182704/ENSG00000197043/ENSG00000149257/ENSG00000196739/ENSG00000162510
GO:0061564	BP	axon development	407	-1.99964	1e-10	7.02252e-09	ENSG00000171533/ENSG00000120332/ENSG00000177103/ENSG00000160145/ENSG00000111962/ENSG00000187122/ENSG00000136830/ENSG00000111262/ENSG00000166313/ENSG00000117298/ENSG00000118276/ENSG00000168280/ENSG00000112902/ENSG00000196358/ENSG00000179242/ENSG00000153404/ENSG00000185924/ENSG00000154928/ENSG00000143320/ENSG00000173786/ENSG00000184349/ENSG00000143434/ENSG00000092421/ENSG00000107485/ENSG00000162065…
GO:0051960	BP	regulation of nervous system development	361	-1.99936	1e-10	7.02252e-09	ENSG00000137642/ENSG00000014123/ENSG00000112902/ENSG00000179242/ENSG00000134324/ENSG00000078674/ENSG00000006071/ENSG00000132872/ENSG00000154928/ENSG00000143320/ENSG00000156642/ENSG00000184349/ENSG00000143434/ENSG00000087087/ENSG00000092421/ENSG00000162065/ENSG00000118046/ENSG00000133794/ENSG00000082014/ENSG00000184402/ENSG00000187688/ENSG00000170075/ENSG00000112333/ENSG00000103264/ENSG00000150093…
GO:0051450	BP	myoblast proliferation	18	-1.9987	0.000196474	0.00184077	ENSG00000134138/ENSG00000197122/ENSG00000182511/ENSG00000251562/ENSG00000141448/ENSG00000126778/ENSG00000168874/ENSG00000170345
GO:1901342	BP	regulation of vasculature development	227	-1.99844	5.19123e-09	2.36641e-07	ENSG00000169057/ENSG00000165757/ENSG00000063245/ENSG00000174059/ENSG00000179776/ENSG00000011465/ENSG00000138685/ENSG00000112562/ENSG00000162434/ENSG00000123908/ENSG00000154229/ENSG00000128052/ENSG00000164619/ENSG00000120332/ENSG00000156427/ENSG00000145423/ENSG00000168036/ENSG00000130669/ENSG00000136830/ENSG00000164307/ENSG00000101017/ENSG00000112902/ENSG00000134954/ENSG00000159399/ENSG00000115415…
GO:1902285	BP	semaphorin-plexin signaling pathway involved in neuron projection guidance	16	-1.99693	0.000273325	0.00243494	ENSG00000151617/ENSG00000001617/ENSG00000076356/ENSG00000118257/ENSG00000196576/ENSG00000164050/ENSG00000198753/ENSG00000004399/ENSG00000114554/ENSG00000130827
GO:0008201	MF	heparin binding	128	-1.99692	2.11751e-06	4.2169e-05	ENSG00000185924/ENSG00000163430/ENSG00000172232/ENSG00000166979/ENSG00000166106/ENSG00000166147/ENSG00000170835/ENSG00000005381/ENSG00000185920/ENSG00000140093/ENSG00000105664/ENSG00000173376/ENSG00000104415/ENSG00000184347/ENSG00000166035/ENSG00000164855/ENSG00000154734/ENSG00000133067/ENSG00000069702/ENSG00000104332/ENSG00000166833/ENSG00000106333/ENSG00000101144/ENSG00000168477/ENSG00000066468…
GO:0031674	CC	I band	120	-1.99678	2.2967e-06	4.48237e-05	ENSG00000129116/ENSG00000066027/ENSG00000197893/ENSG00000136068/ENSG00000165887/ENSG00000175183/ENSG00000177354/ENSG00000073712/ENSG00000168036/ENSG00000157388/ENSG00000188677/ENSG00000118680/ENSG00000156804/ENSG00000183023/ENSG00000118046/ENSG00000115641/ENSG00000255529/ENSG00000175084/ENSG00000171100/ENSG00000171345/ENSG00000197616/ENSG00000149596/ENSG00000107438/ENSG00000183873/ENSG00000092054…
GO:0048660	BP	regulation of smooth muscle cell proliferation	110	-1.99642	3.13571e-06	5.88984e-05	ENSG00000162733/ENSG00000168036/ENSG00000115415/ENSG00000049540/ENSG00000164171/ENSG00000140416/ENSG00000120063/ENSG00000164362/ENSG00000109819/ENSG00000164867/ENSG00000140443/ENSG00000150593/ENSG00000104415/ENSG00000148737/ENSG00000154734/ENSG00000160013/ENSG00000116604/ENSG00000114353/ENSG00000171631/ENSG00000066468/ENSG00000125845/ENSG00000197122/ENSG00000152661/ENSG00000106018/ENSG00000167711…
GO:0030501	BP	positive regulation of bone mineralization	41	-1.99575	4.32498e-05	0.000536695	ENSG00000046653/ENSG00000107779/ENSG00000081189/ENSG00000248746/ENSG00000012223/ENSG00000187608/ENSG00000177119/ENSG00000153162/ENSG00000133116/ENSG00000115170/ENSG00000169884/ENSG00000121989/ENSG00000183160/ENSG00000183023/ENSG00000138085/ENSG00000137203/ENSG00000101144/ENSG00000114739/ENSG00000125845/ENSG00000169252/ENSG00000164920/ENSG00000162878/ENSG00000204231/ENSG00000177706/ENSG00000166949…
GO:0050679	BP	positive regulation of epithelial cell proliferation	156	-1.99568	1.19771e-07	3.45783e-06	ENSG00000119508/ENSG00000165757/ENSG00000153162/ENSG00000054356/ENSG00000138685/ENSG00000185950/ENSG00000154229/ENSG00000128052/ENSG00000091136/ENSG00000124813/ENSG00000037280/ENSG00000070193/ENSG00000168036/ENSG00000112902/ENSG00000184058/ENSG00000249915/ENSG00000117525/ENSG00000143494/ENSG00000141564/ENSG00000156574/ENSG00000124782/ENSG00000112175/ENSG00000124193/ENSG00000086062/ENSG00000114378…
GO:0098868	BP	bone growth	28	-1.99555	0.000218431	0.00201023	ENSG00000159167/ENSG00000066468/ENSG00000103056/ENSG00000159899/ENSG00000172819/ENSG00000163513/ENSG00000182704/ENSG00000197043/ENSG00000196739/ENSG00000143369/ENSG00000131759/ENSG00000162510/ENSG00000120149/ENSG00000068078
GO:0008016	BP	regulation of heart contraction	169	-1.99461	4.83595e-08	1.59056e-06	ENSG00000092969/ENSG00000140416/ENSG00000183023/ENSG00000118194/ENSG00000164867/ENSG00000074370/ENSG00000138622/ENSG00000175084/ENSG00000139445/ENSG00000129244/ENSG00000158286/ENSG00000168779/ENSG00000112837/ENSG00000197616/ENSG00000151617/ENSG00000183873/ENSG00000170214/ENSG00000177098/ENSG00000143153/ENSG00000092054/ENSG00000159167/ENSG00000151067/ENSG00000120049/ENSG00000013016/ENSG00000136574…
GO:0032036	MF	myosin heavy chain binding	11	-1.99438	0.000196952	0.00184302	ENSG00000134571/ENSG00000137877/ENSG00000120913/ENSG00000102879/ENSG00000160808/ENSG00000145506
GO:0051093	BP	negative regulation of developmental process	689	-1.99138	1e-10	7.02252e-09	ENSG00000153187/ENSG00000107104/ENSG00000092421/ENSG00000107485/ENSG00000118046/ENSG00000147862/ENSG00000133794/ENSG00000164867/ENSG00000152804/ENSG00000145022/ENSG00000213523/ENSG00000170075/ENSG00000112333/ENSG00000166147/ENSG00000087237/ENSG00000150093/ENSG00000168939/ENSG00000109906/ENSG00000156574/ENSG00000132386/ENSG00000112175/ENSG00000082684/ENSG00000152518/ENSG00000133216/ENSG00000126016…
GO:2000628	BP	regulation of miRNA metabolic process	73	-1.99112	1.86479e-05	0.000263333	ENSG00000112658/ENSG00000173039/ENSG00000102554/ENSG00000146648/ENSG00000125845/ENSG00000118689/ENSG00000187079/ENSG00000072310/ENSG00000120738/ENSG00000196700/ENSG00000141448/ENSG00000100311/ENSG00000166949/ENSG00000100968/ENSG00000174775/ENSG00000179348/ENSG00000137834/ENSG00000131759/ENSG00000168874/ENSG00000196498/ENSG00000163874/ENSG00000136826/ENSG00000125378/ENSG00000170345
GO:0050919	BP	negative chemotaxis	41	-1.99073	4.57691e-05	0.000562729	ENSG00000157168/ENSG00000187122/ENSG00000112902/ENSG00000184349/ENSG00000143434/ENSG00000092421/ENSG00000082684/ENSG00000184347/ENSG00000185070/ENSG00000133067/ENSG00000001617/ENSG00000135333/ENSG00000114251/ENSG00000187764/ENSG00000118257/ENSG00000010319/ENSG00000168758/ENSG00000197461/ENSG00000138623/ENSG00000012171/ENSG00000130827
GO:0120162	BP	positive regulation of cold-induced thermogenesis	76	-1.99034	1.77025e-05	0.000254127	ENSG00000109819/ENSG00000133027/ENSG00000221818/ENSG00000138796/ENSG00000187688/ENSG00000185122/ENSG00000087460/ENSG00000140443/ENSG00000211448/ENSG00000077238/ENSG00000155846/ENSG00000106070/ENSG00000174600/ENSG00000145431/ENSG00000152661/ENSG00000132326/ENSG00000113520/ENSG00000169252/ENSG00000123454/ENSG00000148346/ENSG00000116016/ENSG00000088038/ENSG00000160685/ENSG00000087085/ENSG00000112715…
GO:0010976	BP	positive regulation of neuron projection development	139	-1.99023	4.45405e-07	1.0749e-05	ENSG00000129244/ENSG00000132386/ENSG00000112175/ENSG00000118432/ENSG00000133216/ENSG00000074660/ENSG00000105662/ENSG00000169071/ENSG00000140443/ENSG00000173376/ENSG00000135407/ENSG00000247596/ENSG00000116044/ENSG00000113758/ENSG00000136271/ENSG00000185483/ENSG00000101144/ENSG00000213672/ENSG00000213420/ENSG00000058404/ENSG00000113657/ENSG00000140538/ENSG00000114251/ENSG00000157240/ENSG00000030582…
GO:0106106	BP	cold-induced thermogenesis	121	-1.98986	1.56403e-06	3.24244e-05	ENSG00000109819/ENSG00000133027/ENSG00000221818/ENSG00000118046/ENSG00000138796/ENSG00000133794/ENSG00000162390/ENSG00000187688/ENSG00000185122/ENSG00000087460/ENSG00000106615/ENSG00000140443/ENSG00000211448/ENSG00000077238/ENSG00000155846/ENSG00000106070/ENSG00000174600/ENSG00000114739/ENSG00000145431/ENSG00000152661/ENSG00000132326/ENSG00000113520/ENSG00000154736/ENSG00000169252/ENSG00000123454…
GO:0045926	BP	negative regulation of growth	197	-1.9897	2.75835e-08	9.77333e-07	ENSG00000130147/ENSG00000145423/ENSG00000187122/ENSG00000134533/ENSG00000101213/ENSG00000143537/ENSG00000112902/ENSG00000080503/ENSG00000205362/ENSG00000092969/ENSG00000143434/ENSG00000092421/ENSG00000118046/ENSG00000105568/ENSG00000082684/ENSG00000153487/ENSG00000185920/ENSG00000111012/ENSG00000184347/ENSG00000114378/ENSG00000019485/ENSG00000074800/ENSG00000214548/ENSG00000104332/ENSG00000047644…
GO:2000630	BP	positive regulation of miRNA metabolic process	54	-1.98923	6.70535e-05	0.000768651	ENSG00000129514/ENSG00000214655/ENSG00000138685/ENSG00000186260/ENSG00000109320/ENSG00000134954/ENSG00000092969/ENSG00000164362/ENSG00000107485/ENSG00000112658/ENSG00000173039/ENSG00000102554/ENSG00000146648/ENSG00000125845/ENSG00000118689/ENSG00000187079/ENSG00000072310/ENSG00000120738/ENSG00000100311/ENSG00000166949/ENSG00000174775/ENSG00000179348/ENSG00000137834/ENSG00000168874/ENSG00000163874…
GO:0007162	BP	negative regulation of cell adhesion	240	-1.98906	3.4432e-09	1.66706e-07	ENSG00000143537/ENSG00000103647/ENSG00000112902/ENSG00000134460/ENSG00000117228/ENSG00000136689/ENSG00000010278/ENSG00000184349/ENSG00000131981/ENSG00000124508/ENSG00000089327/ENSG00000107104/ENSG00000092421/ENSG00000170298/ENSG00000196581/ENSG00000158786/ENSG00000133216/ENSG00000110880/ENSG00000141556/ENSG00000108861/ENSG00000135535/ENSG00000158856/ENSG00000111252/ENSG00000173918/ENSG00000106571…
GO:0042481	BP	regulation of odontogenesis	16	-1.98888	0.000299715	0.00260164	ENSG00000125845/ENSG00000135925/ENSG00000164690/ENSG00000154856/ENSG00000189120/ENSG00000184371/ENSG00000107831/ENSG00000125378
GO:0010810	BP	regulation of cell-substrate adhesion	185	-1.98857	1.35999e-07	3.85204e-06	ENSG00000184349/ENSG00000005884/ENSG00000102837/ENSG00000107104/ENSG00000111859/ENSG00000196581/ENSG00000124782/ENSG00000110880/ENSG00000141556/ENSG00000108861/ENSG00000171132/ENSG00000158856/ENSG00000067606/ENSG00000173376/ENSG00000132669/ENSG00000092929/ENSG00000126458/ENSG00000147459/ENSG00000102606/ENSG00000124126/ENSG00000104332/ENSG00000163520/ENSG00000146904/ENSG00000167657/ENSG00000168309…
GO:0035107	BP	appendage morphogenesis	117	-1.9885	2.33091e-06	4.51976e-05	ENSG00000077092/ENSG00000187535/ENSG00000124813/ENSG00000162337/ENSG00000070193/ENSG00000145423/ENSG00000168036/ENSG00000117298/ENSG00000150893/ENSG00000092969/ENSG00000143320/ENSG00000106012/ENSG00000109906/ENSG00000185920/ENSG00000168779/ENSG00000108641/ENSG00000153094/ENSG00000106571/ENSG00000137203/ENSG00000179029/ENSG00000185630/ENSG00000101144/ENSG00000152601/ENSG00000141622/ENSG00000066468…
GO:0035108	BP	limb morphogenesis	117	-1.9885	2.33091e-06	4.51976e-05	ENSG00000077092/ENSG00000187535/ENSG00000124813/ENSG00000162337/ENSG00000070193/ENSG00000145423/ENSG00000168036/ENSG00000117298/ENSG00000150893/ENSG00000092969/ENSG00000143320/ENSG00000106012/ENSG00000109906/ENSG00000185920/ENSG00000168779/ENSG00000108641/ENSG00000153094/ENSG00000106571/ENSG00000137203/ENSG00000179029/ENSG00000185630/ENSG00000101144/ENSG00000152601/ENSG00000141622/ENSG00000066468…
GO:2000249	BP	regulation of actin cytoskeleton reorganization	34	-1.98839	0.00013643	0.00137755	ENSG00000167657/ENSG00000140538/ENSG00000186648/ENSG00000182511/ENSG00000120899/ENSG00000111348/ENSG00000146122/ENSG00000023191/ENSG00000174775/ENSG00000175866/ENSG00000159753/ENSG00000185652/ENSG00000079337
GO:1905330	BP	regulation of morphogenesis of an epithelium	48	-1.98765	0.000108986	0.00113576	ENSG00000104332/ENSG00000101144/ENSG00000168621/ENSG00000152661/ENSG00000114251/ENSG00000164690/ENSG00000173269/ENSG00000126778/ENSG00000140807/ENSG00000197461/ENSG00000135744/ENSG00000112715/ENSG00000128342/ENSG00000005513/ENSG00000162552/ENSG00000125378
GO:0022603	BP	regulation of anatomical structure morphogenesis	737	-1.98764	1e-10	7.02252e-09	ENSG00000073712/ENSG00000124813/ENSG00000164619/ENSG00000037280/ENSG00000171533/ENSG00000120332/ENSG00000111962/ENSG00000070193/ENSG00000156427/ENSG00000177105/ENSG00000145423/ENSG00000168036/ENSG00000130669/ENSG00000187122/ENSG00000136830/ENSG00000164307/ENSG00000188677/ENSG00000101017/ENSG00000112902/ENSG00000134954/ENSG00000196358/ENSG00000159399/ENSG00000179242/ENSG00000115415/ENSG00000277363…
GO:0045765	BP	regulation of angiogenesis	225	-1.98739	6.18673e-09	2.78761e-07	ENSG00000169057/ENSG00000165757/ENSG00000063245/ENSG00000174059/ENSG00000179776/ENSG00000011465/ENSG00000138685/ENSG00000112562/ENSG00000162434/ENSG00000123908/ENSG00000154229/ENSG00000128052/ENSG00000164619/ENSG00000120332/ENSG00000156427/ENSG00000145423/ENSG00000168036/ENSG00000130669/ENSG00000136830/ENSG00000164307/ENSG00000101017/ENSG00000112902/ENSG00000134954/ENSG00000159399/ENSG00000115415…
GO:0003180	BP	aortic valve morphogenesis	33	-1.98739	0.000286295	0.00251881	ENSG00000049540/ENSG00000107485/ENSG00000164867/ENSG00000184347/ENSG00000140937/ENSG00000136574/ENSG00000163909/ENSG00000168646/ENSG00000154736/ENSG00000163513/ENSG00000101384/ENSG00000131196/ENSG00000137834/ENSG00000124216/ENSG00000138080/ENSG00000130700/ENSG00000125378/ENSG00000148400
GO:0071774	BP	response to fibroblast growth factor	88	-1.98709	7.88156e-06	0.000127993	ENSG00000182197/ENSG00000133116/ENSG00000138685/ENSG00000112562/ENSG00000124813/ENSG00000070193/ENSG00000156427/ENSG00000168036/ENSG00000126767/ENSG00000184058/ENSG00000156642/ENSG00000107485/ENSG00000168939/ENSG00000152518/ENSG00000196562/ENSG00000173376/ENSG00000070614/ENSG00000114378/ENSG00000185070/ENSG00000089177/ENSG00000026508/ENSG00000104332/ENSG00000066468/ENSG00000136158/ENSG00000114251…
GO:0042542	BP	response to hydrogen peroxide	96	-1.98705	4.66259e-06	8.20427e-05	ENSG00000115415/ENSG00000170775/ENSG00000183023/ENSG00000170075/ENSG00000104695/ENSG00000162909/ENSG00000185122/ENSG00000183010/ENSG00000156711/ENSG00000163932/ENSG00000116044/ENSG00000173039/ENSG00000198053/ENSG00000197122/ENSG00000115694/ENSG00000176171/ENSG00000103056/ENSG00000010810/ENSG00000087245/ENSG00000171791/ENSG00000102572/ENSG00000120899/ENSG00000137496/ENSG00000118503/ENSG00000265972…
GO:0051962	BP	positive regulation of nervous system development	217	-1.98698	1.08838e-08	4.41017e-07	ENSG00000014123/ENSG00000112902/ENSG00000179242/ENSG00000154928/ENSG00000143320/ENSG00000156642/ENSG00000184349/ENSG00000087087/ENSG00000162065/ENSG00000118046/ENSG00000082014/ENSG00000184402/ENSG00000187688/ENSG00000112333/ENSG00000103264/ENSG00000150093/ENSG00000112893/ENSG00000132386/ENSG00000133216/ENSG00000104290/ENSG00000100697/ENSG00000198026/ENSG00000168779/ENSG00000106615/ENSG00000139182…
GO:0048483	BP	autonomic nervous system development	33	-1.98646	0.000289765	0.00253891	ENSG00000168036/ENSG00000162692/ENSG00000184058/ENSG00000107485/ENSG00000104290/ENSG00000151617/ENSG00000137203/ENSG00000165462/ENSG00000197381/ENSG00000166833/ENSG00000168621/ENSG00000001617/ENSG00000165731/ENSG00000124766/ENSG00000118257/ENSG00000136630/ENSG00000126778/ENSG00000144476/ENSG00000136160/ENSG00000005513/ENSG00000066735/ENSG00000130827
GO:0090314	BP	positive regulation of protein targeting to membrane	27	-1.98615	0.000341669	0.00289176	ENSG00000148175/ENSG00000105221/ENSG00000197879/ENSG00000010810/ENSG00000171867/ENSG00000176749/ENSG00000185043/ENSG00000158445/ENSG00000177427/ENSG00000121905/ENSG00000174775/ENSG00000160255
GO:0048659	BP	smooth muscle cell proliferation	113	-1.98602	4.11877e-06	7.43988e-05	ENSG00000162733/ENSG00000168036/ENSG00000175197/ENSG00000115415/ENSG00000049540/ENSG00000164171/ENSG00000140416/ENSG00000120063/ENSG00000164362/ENSG00000109819/ENSG00000164867/ENSG00000140443/ENSG00000150593/ENSG00000104415/ENSG00000148737/ENSG00000154734/ENSG00000160013/ENSG00000116604/ENSG00000114353/ENSG00000171631/ENSG00000066468/ENSG00000125845/ENSG00000197122/ENSG00000152661/ENSG00000106018…
GO:0010721	BP	negative regulation of cell development	208	-1.98426	2.06875e-08	7.71573e-07	ENSG00000137642/ENSG00000112902/ENSG00000078674/ENSG00000006071/ENSG00000132872/ENSG00000143434/ENSG00000092421/ENSG00000145022/ENSG00000170075/ENSG00000112333/ENSG00000166147/ENSG00000156574/ENSG00000082684/ENSG00000133216/ENSG00000100697/ENSG00000144355/ENSG00000107859/ENSG00000172458/ENSG00000106571/ENSG00000077238/ENSG00000148704/ENSG00000197971/ENSG00000197283/ENSG00000020633/ENSG00000104332…
GO:0090218	BP	positive regulation of lipid kinase activity	30	-1.98426	0.000234719	0.00213493	ENSG00000101210/ENSG00000070886/ENSG00000135439/ENSG00000197122/ENSG00000160293/ENSG00000120899/ENSG00000149091/ENSG00000100311/ENSG00000167207/ENSG00000113721/ENSG00000126353/ENSG00000068078/ENSG00000110651
GO:0030513	BP	positive regulation of BMP signaling pathway	29	-1.98393	0.000279246	0.00247636	ENSG00000106991/ENSG00000141622/ENSG00000105701/ENSG00000136574/ENSG00000146197/ENSG00000141448/ENSG00000102935/ENSG00000139567/ENSG00000148204/ENSG00000142871/ENSG00000120149/ENSG00000125378/ENSG00000148400
GO:0019218	BP	regulation of steroid metabolic process	73	-1.98388	2.08634e-05	0.000289893	ENSG00000147475/ENSG00000153162/ENSG00000113231/ENSG00000069482/ENSG00000172350/ENSG00000104763/ENSG00000109320/ENSG00000069667/ENSG00000165953/ENSG00000143365/ENSG00000112175/ENSG00000140443/ENSG00000111012/ENSG00000062282/ENSG00000140943/ENSG00000164211/ENSG00000172893/ENSG00000163453/ENSG00000125845/ENSG00000100300/ENSG00000120915/ENSG00000072310/ENSG00000168066/ENSG00000140691/ENSG00000120738…
GO:0030512	BP	negative regulation of transforming growth factor beta receptor signaling pathway	81	-1.98383	1.09135e-05	0.000168124	ENSG00000105971/ENSG00000069702/ENSG00000095739/ENSG00000168675/ENSG00000136158/ENSG00000125845/ENSG00000178951/ENSG00000138615/ENSG00000128045/ENSG00000171310/ENSG00000174744/ENSG00000124225/ENSG00000164056/ENSG00000186174/ENSG00000166033/ENSG00000157933/ENSG00000137834/ENSG00000101665/ENSG00000170801/ENSG00000197859/ENSG00000138080/ENSG00000142611/ENSG00000127578/ENSG00000204389/ENSG00000140682…
GO:0043621	MF	protein self-association	58	-1.98318	0.000102725	0.00108355	ENSG00000109062/ENSG00000121989/ENSG00000185122/ENSG00000004975/ENSG00000158856/ENSG00000104756/ENSG00000134321/ENSG00000117394/ENSG00000015133/ENSG00000169174/ENSG00000135723/ENSG00000184144/ENSG00000198728/ENSG00000120899/ENSG00000151651/ENSG00000160801/ENSG00000104969/ENSG00000177706/ENSG00000118503/ENSG00000087085/ENSG00000251322/ENSG00000137877/ENSG00000187796/ENSG00000178209/ENSG00000172482…
GO:2000107	BP	negative regulation of leukocyte apoptotic process	46	-1.98097	0.000135337	0.00137034	ENSG00000008513/ENSG00000157514/ENSG00000172057/ENSG00000127152/ENSG00000131871/ENSG00000196839/ENSG00000171791/ENSG00000167207/ENSG00000143772/ENSG00000113916/ENSG00000107562/ENSG00000188976/ENSG00000126353/ENSG00000183087/ENSG00000125378/ENSG00000188389/ENSG00000185507
GO:0007179	BP	transforming growth factor beta receptor signaling pathway	175	-1.98069	6.33352e-08	1.96692e-06	ENSG00000096384/ENSG00000106991/ENSG00000105971/ENSG00000143799/ENSG00000069702/ENSG00000095739/ENSG00000168477/ENSG00000168675/ENSG00000136158/ENSG00000125845/ENSG00000197122/ENSG00000178951/ENSG00000133895/ENSG00000168056/ENSG00000137801/ENSG00000138615/ENSG00000128045/ENSG00000171310/ENSG00000164692/ENSG00000112679/ENSG00000174744/ENSG00000124225/ENSG00000163513/ENSG00000169554/ENSG00000159840…
GO:0030016	CC	myofibril	190	-1.97961	5.88019e-08	1.83344e-06	ENSG00000140416/ENSG00000197321/ENSG00000153531/ENSG00000118680/ENSG00000156804/ENSG00000183023/ENSG00000118194/ENSG00000118046/ENSG00000122786/ENSG00000115641/ENSG00000255529/ENSG00000175084/ENSG00000171100/ENSG00000115306/ENSG00000110880/ENSG00000171345/ENSG00000198467/ENSG00000163431/ENSG00000197616/ENSG00000148814/ENSG00000149596/ENSG00000107438/ENSG00000247596/ENSG00000183873/ENSG00000074800…
GO:0016055	BP	Wnt signaling pathway	381	-1.97954	1e-10	7.02252e-09	ENSG00000173273/ENSG00000204628/ENSG00000134882/ENSG00000116962/ENSG00000075275/ENSG00000213889/ENSG00000137693/ENSG00000127445/ENSG00000126391/ENSG00000165795/ENSG00000162407/ENSG00000139636/ENSG00000101193/ENSG00000182197/ENSG00000131697/ENSG00000186153/ENSG00000103449/ENSG00000138685/ENSG00000154237/ENSG00000106829/ENSG00000198055/ENSG00000019995/ENSG00000073712/ENSG00000213923/ENSG00000116857…
GO:1905517	BP	macrophage migration	45	-1.97949	7.34058e-05	0.000825683	ENSG00000172232/ENSG00000010278/ENSG00000131981/ENSG00000117090/ENSG00000169071/ENSG00000086062/ENSG00000137869/ENSG00000174600/ENSG00000142541/ENSG00000186716/ENSG00000091972/ENSG00000137801/ENSG00000158714/ENSG00000087245/ENSG00000129422/ENSG00000120899/ENSG00000064666/ENSG00000006210/ENSG00000127129/ENSG00000136160/ENSG00000184371/ENSG00000157227/ENSG00000138080/ENSG00000110651
GO:0001659	BP	temperature homeostasis	147	-1.97884	4.05223e-07	9.90193e-06	ENSG00000109819/ENSG00000133027/ENSG00000221818/ENSG00000118046/ENSG00000138796/ENSG00000133794/ENSG00000162390/ENSG00000187688/ENSG00000185122/ENSG00000118432/ENSG00000087460/ENSG00000106615/ENSG00000140443/ENSG00000211448/ENSG00000077238/ENSG00000155846/ENSG00000106070/ENSG00000150907/ENSG00000074771/ENSG00000174600/ENSG00000114739/ENSG00000145431/ENSG00000152661/ENSG00000073756/ENSG00000132326…
GO:0005539	MF	glycosaminoglycan binding	176	-1.97882	6.55302e-08	2.02702e-06	ENSG00000070193/ENSG00000187122/ENSG00000103888/ENSG00000050767/ENSG00000112902/ENSG00000185924/ENSG00000163430/ENSG00000172232/ENSG00000166979/ENSG00000166106/ENSG00000166147/ENSG00000132702/ENSG00000148702/ENSG00000170835/ENSG00000005381/ENSG00000185920/ENSG00000140093/ENSG00000105664/ENSG00000196562/ENSG00000173376/ENSG00000104415/ENSG00000184347/ENSG00000162694/ENSG00000166035/ENSG00000106991…
GO:0003158	BP	endothelium development	97	-1.97828	5.91246e-06	9.93268e-05	ENSG00000153162/ENSG00000174059/ENSG00000179776/ENSG00000135547/ENSG00000128052/ENSG00000115170/ENSG00000157168/ENSG00000166292/ENSG00000168036/ENSG00000173706/ENSG00000163430/ENSG00000136451/ENSG00000132702/ENSG00000123728/ENSG00000151617/ENSG00000000005/ENSG00000159167/ENSG00000133121/ENSG00000114739/ENSG00000092820/ENSG00000186642/ENSG00000157240/ENSG00000107263/ENSG00000265107/ENSG00000154133…
GO:1903522	BP	regulation of blood circulation	204	-1.97741	1.3639e-07	3.85204e-06	ENSG00000092969/ENSG00000140416/ENSG00000183023/ENSG00000118194/ENSG00000164867/ENSG00000074370/ENSG00000138622/ENSG00000175084/ENSG00000139445/ENSG00000129244/ENSG00000158286/ENSG00000168779/ENSG00000112837/ENSG00000108405/ENSG00000197616/ENSG00000151617/ENSG00000147459/ENSG00000183873/ENSG00000170214/ENSG00000177098/ENSG00000143153/ENSG00000159640/ENSG00000092054/ENSG00000159167/ENSG00000151067…
GO:0051015	MF	actin filament binding	185	-1.97593	1.77656e-07	4.78947e-06	ENSG00000115306/ENSG00000110880/ENSG00000158856/ENSG00000198467/ENSG00000135407/ENSG00000265190/ENSG00000198771/ENSG00000136279/ENSG00000197616/ENSG00000165959/ENSG00000247596/ENSG00000112041/ENSG00000163995/ENSG00000164403/ENSG00000197879/ENSG00000092054/ENSG00000130479/ENSG00000196535/ENSG00000091536/ENSG00000134775/ENSG00000165495/ENSG00000146648/ENSG00000103187/ENSG00000135723/ENSG00000092820…
GO:2000146	BP	negative regulation of cell motility	252	-1.97581	1.10265e-08	4.43048e-07	ENSG00000109062/ENSG00000006071/ENSG00000196405/ENSG00000140416/ENSG00000120063/ENSG00000147437/ENSG00000107104/ENSG00000111859/ENSG00000107485/ENSG00000156574/ENSG00000129244/ENSG00000100105/ENSG00000132386/ENSG00000112175/ENSG00000123728/ENSG00000110880/ENSG00000196220/ENSG00000127511/ENSG00000153487/ENSG00000108861/ENSG00000108840/ENSG00000163638/ENSG00000126458/ENSG00000116044/ENSG00000102760…
GO:0060425	BP	lung morphogenesis	41	-1.97573	6.34044e-05	0.000739324	ENSG00000075275/ENSG00000137693/ENSG00000182197/ENSG00000129514/ENSG00000102882/ENSG00000070193/ENSG00000168036/ENSG00000147862/ENSG00000196182/ENSG00000156574/ENSG00000101160/ENSG00000124193/ENSG00000112658/ENSG00000126934/ENSG00000066468/ENSG00000136158/ENSG00000103811/ENSG00000142541/ENSG00000151208/ENSG00000188064/ENSG00000164690/ENSG00000163513/ENSG00000164056/ENSG00000103067/ENSG00000128342…
GO:0048333	BP	mesodermal cell differentiation	23	-1.97566	0.000281897	0.00249419	ENSG00000204610/ENSG00000107779/ENSG00000154342/ENSG00000132470/ENSG00000162367/ENSG00000064655/ENSG00000145423/ENSG00000164171/ENSG00000005884/ENSG00000150093/ENSG00000156574/ENSG00000066468/ENSG00000152661/ENSG00000149922/ENSG00000005073/ENSG00000136826/ENSG00000132510/ENSG00000125378
GO:0048661	BP	positive regulation of smooth muscle cell proliferation	66	-1.97529	2.24316e-05	0.000307842	ENSG00000140443/ENSG00000104415/ENSG00000154734/ENSG00000116604/ENSG00000114353/ENSG00000171631/ENSG00000066468/ENSG00000197122/ENSG00000152661/ENSG00000167711/ENSG00000103056/ENSG00000073756/ENSG00000137801/ENSG00000197561/ENSG00000087245/ENSG00000115461/ENSG00000163513/ENSG00000184216/ENSG00000006210/ENSG00000100311/ENSG00000135744/ENSG00000051523/ENSG00000157978/ENSG00000113721/ENSG00000170989…
GO:0043292	CC	contractile fiber	198	-1.97471	8.89904e-08	2.63757e-06	ENSG00000130957/ENSG00000167460/ENSG00000180209/ENSG00000029534/ENSG00000149925/ENSG00000081248/ENSG00000124145/ENSG00000112214/ENSG00000168301/ENSG00000198336/ENSG00000101306/ENSG00000174429/ENSG00000129116/ENSG00000066027/ENSG00000197893/ENSG00000136068/ENSG00000165887/ENSG00000175183/ENSG00000177354/ENSG00000073712/ENSG00000168036/ENSG00000107796/ENSG00000157388/ENSG00000188677/ENSG00000140416…
GO:0000302	BP	response to reactive oxygen species	151	-1.97404	1.28991e-07	3.66965e-06	ENSG00000162733/ENSG00000116863/ENSG00000173846/ENSG00000115415/ENSG00000170775/ENSG00000140416/ENSG00000183023/ENSG00000158169/ENSG00000164867/ENSG00000170075/ENSG00000104695/ENSG00000162909/ENSG00000185122/ENSG00000005381/ENSG00000126432/ENSG00000183010/ENSG00000156711/ENSG00000163932/ENSG00000114378/ENSG00000116044/ENSG00000155846/ENSG00000173039/ENSG00000005882/ENSG00000146648/ENSG00000101144…
GO:0043010	BP	camera-type eye development	269	-1.97402	7.8441e-10	4.46312e-08	ENSG00000175544/ENSG00000162337/ENSG00000070193/ENSG00000168036/ENSG00000115596/ENSG00000213139/ENSG00000100987/ENSG00000137936/ENSG00000170819/ENSG00000092969/ENSG00000154928/ENSG00000184254/ENSG00000107485/ENSG00000082014/ENSG00000168389/ENSG00000112333/ENSG00000166147/ENSG00000026025/ENSG00000112893/ENSG00000139445/ENSG00000132386/ENSG00000133216/ENSG00000142319/ENSG00000144355/ENSG00000107859…
GO:0021554	BP	optic nerve development	15	-1.97343	0.000369325	0.00308563	ENSG00000182197/ENSG00000198121/ENSG00000111262/ENSG00000154928/ENSG00000177301/ENSG00000133216/ENSG00000164209/ENSG00000106571/ENSG00000166833/ENSG00000129159/ENSG00000160716/ENSG00000110719
GO:0048486	BP	parasympathetic nervous system development	14	-1.97337	0.000195661	0.00183535	ENSG00000137203/ENSG00000165462/ENSG00000197381/ENSG00000166833/ENSG00000168621/ENSG00000001617/ENSG00000118257/ENSG00000126778/ENSG00000144476/ENSG00000130827
GO:0001893	BP	maternal placenta development	28	-1.97317	0.000293015	0.0025606	ENSG00000156574/ENSG00000111012/ENSG00000165474/ENSG00000143799/ENSG00000159167/ENSG00000057657/ENSG00000133895/ENSG00000073756/ENSG00000187266/ENSG00000164733/ENSG00000172270/ENSG00000071626/ENSG00000185551/ENSG00000128342/ENSG00000113739/ENSG00000142208
GO:0007498	BP	mesoderm development	101	-1.97268	1.26833e-05	0.000189762	ENSG00000184058/ENSG00000121989/ENSG00000164171/ENSG00000005884/ENSG00000185811/ENSG00000229549/ENSG00000150093/ENSG00000156574/ENSG00000163508/ENSG00000112658/ENSG00000101144/ENSG00000066468/ENSG00000114739/ENSG00000116729/ENSG00000152661/ENSG00000114251/ENSG00000141574/ENSG00000125878/ENSG00000135414/ENSG00000186866/ENSG00000140691/ENSG00000164690/ENSG00000198728/ENSG00000085741/ENSG00000157216…
GO:1903055	BP	positive regulation of extracellular matrix organization	24	-1.97264	0.00035094	0.00294782	ENSG00000102760/ENSG00000168477/ENSG00000125845/ENSG00000163975/ENSG00000019144/ENSG00000166949/ENSG00000135744/ENSG00000159753/ENSG00000172638/ENSG00000138080
GO:0060541	BP	respiratory system development	174	-1.9724	1.50521e-07	4.15641e-06	ENSG00000005884/ENSG00000184254/ENSG00000147862/ENSG00000196182/ENSG00000164867/ENSG00000116285/ENSG00000183287/ENSG00000112893/ENSG00000156574/ENSG00000101160/ENSG00000124193/ENSG00000106571/ENSG00000162430/ENSG00000172531/ENSG00000154309/ENSG00000112658/ENSG00000126934/ENSG00000159640/ENSG00000130707/ENSG00000066468/ENSG00000114739/ENSG00000136158/ENSG00000103811/ENSG00000142541/ENSG00000114251…
GO:0030239	BP	myofibril assembly	57	-1.9713	0.000151023	0.00149246	ENSG00000108946/ENSG00000197893/ENSG00000068305/ENSG00000170776/ENSG00000175183/ENSG00000140416/ENSG00000153531/ENSG00000118194/ENSG00000150093/ENSG00000171345/ENSG00000163431/ENSG00000197616/ENSG00000112658/ENSG00000092054/ENSG00000134775/ENSG00000154330/ENSG00000122367/ENSG00000154358/ENSG00000036448/ENSG00000177731/ENSG00000124006/ENSG00000148677/ENSG00000159176/ENSG00000113721/ENSG00000178209…
GO:0009954	BP	proximal/distal pattern formation	20	-1.96828	0.000442262	0.00358663	ENSG00000070193/ENSG00000168036/ENSG00000156574/ENSG00000144355/ENSG00000106571/ENSG00000185630/ENSG00000131873/ENSG00000074047/ENSG00000204304/ENSG00000005073/ENSG00000128710/ENSG00000198719/ENSG00000003137/ENSG00000143867
GO:0198738	BP	cell-cell signaling by wnt	383	-1.96723	1e-10	7.02252e-09	ENSG00000173273/ENSG00000204628/ENSG00000134882/ENSG00000116962/ENSG00000075275/ENSG00000213889/ENSG00000137693/ENSG00000127445/ENSG00000126391/ENSG00000165795/ENSG00000162407/ENSG00000139636/ENSG00000101193/ENSG00000182197/ENSG00000131697/ENSG00000186153/ENSG00000103449/ENSG00000138685/ENSG00000154237/ENSG00000106829/ENSG00000198055/ENSG00000019995/ENSG00000073712/ENSG00000213923/ENSG00000116857…
GO:0140297	MF	DNA-binding transcription factor binding	397	-1.96646	1e-10	7.02252e-09	ENSG00000109819/ENSG00000165617/ENSG00000172379/ENSG00000107485/ENSG00000177551/ENSG00000133794/ENSG00000082014/ENSG00000152804/ENSG00000115641/ENSG00000104973/ENSG00000179943/ENSG00000185122/ENSG00000069399/ENSG00000179583/ENSG00000108788/ENSG00000108840/ENSG00000105662/ENSG00000132471/ENSG00000163508/ENSG00000100320/ENSG00000116044/ENSG00000112658/ENSG00000155846/ENSG00000148737/ENSG00000121671…
GO:0051147	BP	regulation of muscle cell differentiation	110	-1.96568	5.61642e-06	9.51739e-05	ENSG00000108840/ENSG00000168779/ENSG00000150593/ENSG00000061455/ENSG00000106991/ENSG00000112658/ENSG00000164530/ENSG00000101096/ENSG00000066468/ENSG00000142178/ENSG00000125845/ENSG00000155760/ENSG00000176909/ENSG00000171791/ENSG00000164690/ENSG00000108773/ENSG00000100311/ENSG00000068024/ENSG00000060069/ENSG00000103335/ENSG00000172037/ENSG00000011304/ENSG00000131196/ENSG00000139546/ENSG00000157227…
GO:0050767	BP	regulation of neurogenesis	303	-1.96467	4.34908e-10	2.62799e-08	ENSG00000137642/ENSG00000014123/ENSG00000112902/ENSG00000179242/ENSG00000078674/ENSG00000006071/ENSG00000132872/ENSG00000143320/ENSG00000156642/ENSG00000184349/ENSG00000143434/ENSG00000087087/ENSG00000092421/ENSG00000162065/ENSG00000118046/ENSG00000133794/ENSG00000082014/ENSG00000184402/ENSG00000187688/ENSG00000170075/ENSG00000112333/ENSG00000103264/ENSG00000150093/ENSG00000112893/ENSG00000132386…
GO:0034616	BP	response to laminar fluid shear stress	11	-1.96403	0.000444728	0.00359611	ENSG00000116044/ENSG00000159640/ENSG00000130707/ENSG00000137834/ENSG00000101665/ENSG00000136826/ENSG00000127528/ENSG00000166484
GO:1903844	BP	regulation of cellular response to transforming growth factor beta stimulus	120	-1.96319	4.70236e-06	8.23706e-05	ENSG00000153487/ENSG00000101220/ENSG00000144355/ENSG00000096384/ENSG00000106991/ENSG00000105971/ENSG00000069702/ENSG00000095739/ENSG00000168477/ENSG00000168675/ENSG00000136158/ENSG00000125845/ENSG00000178951/ENSG00000133895/ENSG00000137801/ENSG00000113520/ENSG00000138615/ENSG00000128045/ENSG00000171310/ENSG00000174744/ENSG00000124225/ENSG00000169554/ENSG00000090006/ENSG00000164056/ENSG00000186174…
GO:0045747	BP	positive regulation of Notch signaling pathway	33	-1.96276	0.000435924	0.0035433	ENSG00000197122/ENSG00000101384/ENSG00000106003/ENSG00000080189/ENSG00000167207/ENSG00000108175/ENSG00000198719/ENSG00000184916/ENSG00000130700/ENSG00000148400
GO:1904035	BP	regulation of epithelial cell apoptotic process	66	-1.96255	3.31679e-05	0.000433798	ENSG00000154188/ENSG00000168884/ENSG00000140992/ENSG00000160710/ENSG00000177119/ENSG00000137693/ENSG00000179776/ENSG00000128052/ENSG00000176046/ENSG00000130669/ENSG00000101017/ENSG00000141480/ENSG00000112902/ENSG00000164362/ENSG00000107485/ENSG00000153113/ENSG00000124193/ENSG00000140443/ENSG00000173376/ENSG00000150593/ENSG00000116044/ENSG00000102760/ENSG00000148737/ENSG00000177398/ENSG00000105229…
GO:0070372	BP	regulation of ERK1 and ERK2 cascade	224	-1.96253	2.53985e-08	9.08172e-07	ENSG00000127445/ENSG00000139625/ENSG00000136869/ENSG00000165795/ENSG00000137486/ENSG00000149089/ENSG00000138685/ENSG00000102970/ENSG00000154229/ENSG00000102882/ENSG00000128052/ENSG00000188716/ENSG00000073712/ENSG00000162772/ENSG00000157168/ENSG00000164619/ENSG00000037280/ENSG00000070193/ENSG00000156427/ENSG00000162733/ENSG00000107796/ENSG00000141480/ENSG00000133878/ENSG00000109062/ENSG00000117228…
GO:0006936	BP	muscle contraction	271	-1.96248	3.48734e-09	1.67802e-07	ENSG00000198467/ENSG00000158286/ENSG00000105664/ENSG00000163431/ENSG00000196562/ENSG00000108405/ENSG00000007314/ENSG00000198771/ENSG00000085733/ENSG00000197616/ENSG00000151617/ENSG00000147459/ENSG00000183873/ENSG00000074800/ENSG00000065534/ENSG00000170214/ENSG00000112658/ENSG00000177098/ENSG00000143153/ENSG00000034152/ENSG00000092054/ENSG00000172057/ENSG00000196811/ENSG00000168621/ENSG00000159167…
GO:0044057	BP	regulation of system process	464	-1.96244	1e-10	7.02252e-09	ENSG00000105974/ENSG00000070193/ENSG00000163485/ENSG00000157388/ENSG00000111262/ENSG00000117298/ENSG00000265763/ENSG00000161509/ENSG00000112164/ENSG00000103647/ENSG00000134324/ENSG00000109062/ENSG00000006071/ENSG00000164171/ENSG00000092969/ENSG00000160789/ENSG00000140416/ENSG00000132376/ENSG00000156804/ENSG00000183023/ENSG00000118194/ENSG00000162065/ENSG00000164867/ENSG00000074370/ENSG00000116285…
GO:0050769	BP	positive regulation of neurogenesis	187	-1.96175	9.36174e-08	2.75377e-06	ENSG00000014123/ENSG00000112902/ENSG00000179242/ENSG00000143320/ENSG00000156642/ENSG00000184349/ENSG00000087087/ENSG00000162065/ENSG00000118046/ENSG00000082014/ENSG00000184402/ENSG00000187688/ENSG00000112333/ENSG00000103264/ENSG00000150093/ENSG00000112893/ENSG00000132386/ENSG00000133216/ENSG00000104290/ENSG00000100697/ENSG00000198026/ENSG00000168779/ENSG00000106615/ENSG00000106571/ENSG00000247596…
GO:0030017	CC	sarcomere	173	-1.96155	1.40066e-07	3.91332e-06	ENSG00000130957/ENSG00000167460/ENSG00000029534/ENSG00000149925/ENSG00000081248/ENSG00000112214/ENSG00000168301/ENSG00000198336/ENSG00000101306/ENSG00000174429/ENSG00000129116/ENSG00000066027/ENSG00000197893/ENSG00000136068/ENSG00000165887/ENSG00000175183/ENSG00000177354/ENSG00000073712/ENSG00000168036/ENSG00000157388/ENSG00000188677/ENSG00000140416/ENSG00000153531/ENSG00000118680/ENSG00000156804…
GO:0017015	BP	regulation of transforming growth factor beta receptor signaling pathway	117	-1.96069	4.2127e-06	7.56636e-05	ENSG00000096384/ENSG00000106991/ENSG00000105971/ENSG00000069702/ENSG00000095739/ENSG00000168477/ENSG00000168675/ENSG00000136158/ENSG00000125845/ENSG00000178951/ENSG00000133895/ENSG00000137801/ENSG00000138615/ENSG00000128045/ENSG00000171310/ENSG00000174744/ENSG00000124225/ENSG00000169554/ENSG00000090006/ENSG00000164056/ENSG00000186174/ENSG00000166033/ENSG00000166949/ENSG00000157933/ENSG00000050165…
GO:0001654	BP	eye development	310	-1.96067	2.44782e-10	1.52646e-08	ENSG00000157890/ENSG00000153162/ENSG00000139330/ENSG00000130508/ENSG00000131697/ENSG00000100053/ENSG00000163913/ENSG00000138685/ENSG00000157087/ENSG00000128052/ENSG00000077092/ENSG00000187535/ENSG00000175544/ENSG00000162337/ENSG00000070193/ENSG00000168036/ENSG00000115596/ENSG00000213139/ENSG00000100987/ENSG00000171307/ENSG00000150893/ENSG00000137936/ENSG00000170819/ENSG00000092969/ENSG00000154928…
GO:0045596	BP	negative regulation of cell differentiation	492	-1.96025	1e-10	7.02252e-09	ENSG00000120332/ENSG00000162337/ENSG00000105974/ENSG00000070193/ENSG00000145423/ENSG00000168036/ENSG00000169884/ENSG00000187122/ENSG00000137642/ENSG00000112902/ENSG00000175197/ENSG00000115415/ENSG00000184058/ENSG00000078674/ENSG00000006071/ENSG00000069667/ENSG00000132872/ENSG00000080503/ENSG00000092969/ENSG00000154928/ENSG00000183160/ENSG00000143434/ENSG00000153187/ENSG00000092421/ENSG00000107485…
GO:0045746	BP	negative regulation of Notch signaling pathway	27	-1.95955	0.000480345	0.00383244	ENSG00000128917/ENSG00000137486/ENSG00000171462/ENSG00000135547/ENSG00000107954/ENSG00000197070/ENSG00000136830/ENSG00000144355/ENSG00000101144/ENSG00000178951/ENSG00000106003/ENSG00000181830/ENSG00000113916/ENSG00000179348/ENSG00000099282/ENSG00000157227/ENSG00000185559/ENSG00000142208/ENSG00000172889
GO:0010595	BP	positive regulation of endothelial cell migration	96	-1.95943	8.14856e-06	0.000131236	ENSG00000165757/ENSG00000162407/ENSG00000138685/ENSG00000112562/ENSG00000154229/ENSG00000128052/ENSG00000037280/ENSG00000156427/ENSG00000101017/ENSG00000112902/ENSG00000134954/ENSG00000249915/ENSG00000107485/ENSG00000164867/ENSG00000183287/ENSG00000132669/ENSG00000126458/ENSG00000116044/ENSG00000034152/ENSG00000126561/ENSG00000124181/ENSG00000101280/ENSG00000114251/ENSG00000030582/ENSG00000073756…
GO:0001706	BP	endoderm formation	41	-1.95845	7.85205e-05	0.000866951	ENSG00000156574/ENSG00000053747/ENSG00000163508/ENSG00000006712/ENSG00000196878/ENSG00000087245/ENSG00000113648/ENSG00000120875/ENSG00000141448/ENSG00000134871/ENSG00000160255/ENSG00000102996/ENSG00000138166/ENSG00000157227/ENSG00000114270/ENSG00000130635/ENSG00000142156
GO:0043236	MF	laminin binding	27	-1.95833	0.000487461	0.00387731	ENSG00000164171/ENSG00000005884/ENSG00000131981/ENSG00000150093/ENSG00000100097/ENSG00000172061/ENSG00000124466/ENSG00000169499/ENSG00000137801/ENSG00000164690/ENSG00000188157/ENSG00000087085/ENSG00000142910/ENSG00000143369/ENSG00000063660
GO:0010720	BP	positive regulation of cell development	344	-1.95774	1.37252e-10	9.14424e-09	ENSG00000179776/ENSG00000155256/ENSG00000126226/ENSG00000049130/ENSG00000137033/ENSG00000138685/ENSG00000107954/ENSG00000117586/ENSG00000115598/ENSG00000154229/ENSG00000101412/ENSG00000171533/ENSG00000143842/ENSG00000168036/ENSG00000169884/ENSG00000136830/ENSG00000265763/ENSG00000115085/ENSG00000065000/ENSG00000011600/ENSG00000014123/ENSG00000112902/ENSG00000179242/ENSG00000134460/ENSG00000080503…
GO:0006024	BP	glycosaminoglycan biosynthetic process	61	-1.95765	0.000161663	0.0015752	ENSG00000110080/ENSG00000111962/ENSG00000111817/ENSG00000109320/ENSG00000103888/ENSG00000103489/ENSG00000125430/ENSG00000147408/ENSG00000008513/ENSG00000070614/ENSG00000114378/ENSG00000002587/ENSG00000131873/ENSG00000103056/ENSG00000170340/ENSG00000153976/ENSG00000015532/ENSG00000155893/ENSG00000171310/ENSG00000033100/ENSG00000176022/ENSG00000100311/ENSG00000182022/ENSG00000027847/ENSG00000103044…
GO:0055017	BP	cardiac muscle tissue growth	64	-1.95754	2.96762e-05	0.000393411	ENSG00000069702/ENSG00000164530/ENSG00000066468/ENSG00000136574/ENSG00000137193/ENSG00000089225/ENSG00000182511/ENSG00000163513/ENSG00000141448/ENSG00000060069/ENSG00000157933/ENSG00000078579/ENSG00000135744/ENSG00000120907/ENSG00000078900/ENSG00000170989/ENSG00000148400/ENSG00000185386
GO:0090083	BP	regulation of inclusion body assembly	13	-1.95724	0.000290517	0.00254161	ENSG00000137642/ENSG00000064692/ENSG00000185122/ENSG00000126803/ENSG00000120885/ENSG00000204388/ENSG00000135924/ENSG00000099804/ENSG00000204389
GO:0043551	BP	regulation of phosphatidylinositol 3-kinase activity	34	-1.95689	0.000236267	0.0021465	ENSG00000070886/ENSG00000105875/ENSG00000135439/ENSG00000197122/ENSG00000136848/ENSG00000160293/ENSG00000120899/ENSG00000181404/ENSG00000145675/ENSG00000100311/ENSG00000167207/ENSG00000113721/ENSG00000126353/ENSG00000068078
GO:0010942	BP	positive regulation of cell death	451	-1.9562	1e-10	7.02252e-09	ENSG00000077092/ENSG00000101412/ENSG00000176046/ENSG00000162772/ENSG00000143384/ENSG00000174307/ENSG00000205937/ENSG00000105974/ENSG00000163485/ENSG00000162733/ENSG00000145423/ENSG00000168036/ENSG00000169884/ENSG00000071242/ENSG00000166313/ENSG00000011600/ENSG00000111321/ENSG00000101017/ENSG00000141480/ENSG00000175197/ENSG00000071994/ENSG00000126767/ENSG00000109062/ENSG00000128604/ENSG00000135047…
GO:1990874	BP	vascular associated smooth muscle cell proliferation	52	-1.95582	0.00015758	0.0015412	ENSG00000130176/ENSG00000197442/ENSG00000119508/ENSG00000146535/ENSG00000165795/ENSG00000138685/ENSG00000162733/ENSG00000175197/ENSG00000140416/ENSG00000120063/ENSG00000164362/ENSG00000150593/ENSG00000154734/ENSG00000116604/ENSG00000114353/ENSG00000171631/ENSG00000197122/ENSG00000152661/ENSG00000087245/ENSG00000124762/ENSG00000115461/ENSG00000123454/ENSG00000100311/ENSG00000219438/ENSG00000135744…
GO:0030856	BP	regulation of epithelial cell differentiation	107	-1.95521	6.87704e-06	0.000113573	ENSG00000166292/ENSG00000105974/ENSG00000070193/ENSG00000168036/ENSG00000169884/ENSG00000133321/ENSG00000115415/ENSG00000136451/ENSG00000107485/ENSG00000196581/ENSG00000116285/ENSG00000156574/ENSG00000134317/ENSG00000185920/ENSG00000124193/ENSG00000118263/ENSG00000111012/ENSG00000272398/ENSG00000101144/ENSG00000168621/ENSG00000134363/ENSG00000136158/ENSG00000125845/ENSG00000165272/ENSG00000197063…
GO:0006023	BP	aminoglycan biosynthetic process	62	-1.95453	8.64496e-05	0.000942482	ENSG00000110080/ENSG00000111962/ENSG00000111817/ENSG00000109320/ENSG00000103888/ENSG00000103489/ENSG00000125430/ENSG00000147408/ENSG00000008513/ENSG00000070614/ENSG00000114378/ENSG00000002587/ENSG00000131873/ENSG00000103056/ENSG00000170340/ENSG00000153976/ENSG00000015532/ENSG00000155893/ENSG00000171310/ENSG00000033100/ENSG00000176022/ENSG00000100311/ENSG00000182022/ENSG00000027847/ENSG00000103044…
GO:0051412	BP	response to corticosterone	15	-1.95447	0.00045769	0.00367803	ENSG00000140538/ENSG00000174576/ENSG00000110092/ENSG00000160014/ENSG00000170345/ENSG00000180176
GO:1905477	BP	positive regulation of protein localization to membrane	87	-1.95442	1.16941e-05	0.000177282	ENSG00000177105/ENSG00000103888/ENSG00000141750/ENSG00000005884/ENSG00000131981/ENSG00000150093/ENSG00000103496/ENSG00000115306/ENSG00000133216/ENSG00000171132/ENSG00000104219/ENSG00000148175/ENSG00000103154/ENSG00000105221/ENSG00000197879/ENSG00000165527/ENSG00000146648/ENSG00000132535/ENSG00000092820/ENSG00000095637/ENSG00000010810/ENSG00000171867/ENSG00000176749/ENSG00000157916/ENSG00000142627…
GO:0048736	BP	appendage development	143	-1.95419	1.33139e-06	2.79735e-05	ENSG00000145730/ENSG00000146535/ENSG00000182197/ENSG00000117595/ENSG00000103449/ENSG00000163913/ENSG00000077092/ENSG00000187535/ENSG00000073712/ENSG00000124813/ENSG00000162337/ENSG00000070193/ENSG00000145423/ENSG00000168036/ENSG00000117298/ENSG00000150893/ENSG00000092969/ENSG00000143320/ENSG00000106012/ENSG00000109906/ENSG00000185920/ENSG00000105664/ENSG00000168779/ENSG00000108641/ENSG00000153094…
GO:0060173	BP	limb development	143	-1.95419	1.33139e-06	2.79735e-05	ENSG00000145730/ENSG00000146535/ENSG00000182197/ENSG00000117595/ENSG00000103449/ENSG00000163913/ENSG00000077092/ENSG00000187535/ENSG00000073712/ENSG00000124813/ENSG00000162337/ENSG00000070193/ENSG00000145423/ENSG00000168036/ENSG00000117298/ENSG00000150893/ENSG00000092969/ENSG00000143320/ENSG00000106012/ENSG00000109906/ENSG00000185920/ENSG00000105664/ENSG00000168779/ENSG00000108641/ENSG00000153094…
GO:0071347	BP	cellular response to interleukin-1	69	-1.95373	4.88704e-05	0.000597093	ENSG00000115598/ENSG00000102970/ENSG00000102882/ENSG00000115594/ENSG00000109320/ENSG00000101017/ENSG00000117228/ENSG00000069667/ENSG00000136689/ENSG00000162302/ENSG00000156711/ENSG00000114378/ENSG00000124212/ENSG00000173039/ENSG00000104332/ENSG00000198053/ENSG00000115590/ENSG00000136848/ENSG00000136378/ENSG00000163083/ENSG00000087245/ENSG00000162645/ENSG00000120738/ENSG00000184216/ENSG00000006210…
GO:0086009	BP	membrane repolarization	42	-1.95289	0.000430395	0.00350934	ENSG00000140090/ENSG00000105974/ENSG00000157388/ENSG00000129244/ENSG00000158286/ENSG00000183873/ENSG00000177098/ENSG00000143153/ENSG00000120049/ENSG00000171385/ENSG00000105711/ENSG00000167535/ENSG00000265107/ENSG00000018625/ENSG00000149575/ENSG00000120457/ENSG00000121361/ENSG00000163399/ENSG00000053918/ENSG00000055118/ENSG00000071127/ENSG00000196924
GO:0003231	BP	cardiac ventricle development	101	-1.95213	1.91629e-05	0.00026963	ENSG00000173706/ENSG00000092969/ENSG00000140416/ENSG00000118194/ENSG00000107485/ENSG00000082014/ENSG00000164867/ENSG00000197616/ENSG00000151617/ENSG00000184347/ENSG00000183873/ENSG00000106991/ENSG00000069702/ENSG00000092054/ENSG00000143013/ENSG00000057657/ENSG00000066468/ENSG00000136574/ENSG00000186642/ENSG00000163909/ENSG00000114251/ENSG00000157240/ENSG00000265107/ENSG00000089225/ENSG00000134571…
GO:0090257	BP	regulation of muscle system process	191	-1.95186	1.38611e-07	3.90062e-06	ENSG00000006071/ENSG00000164171/ENSG00000160789/ENSG00000140416/ENSG00000156804/ENSG00000183023/ENSG00000118194/ENSG00000164867/ENSG00000116285/ENSG00000138622/ENSG00000158286/ENSG00000115592/ENSG00000108405/ENSG00000007314/ENSG00000085733/ENSG00000148660/ENSG00000147459/ENSG00000162430/ENSG00000183873/ENSG00000074800/ENSG00000170214/ENSG00000112658/ENSG00000143153/ENSG00000143799/ENSG00000092054…
GO:0072074	BP	kidney mesenchyme development	16	-1.95166	0.000481155	0.00383498	ENSG00000101144/ENSG00000164690/ENSG00000184675/ENSG00000126778/ENSG00000113721/ENSG00000143867/ENSG00000162552/ENSG00000125378
GO:0048880	BP	sensory system development	316	-1.95018	3.48455e-10	2.12204e-08	ENSG00000175544/ENSG00000162337/ENSG00000070193/ENSG00000168036/ENSG00000115596/ENSG00000213139/ENSG00000100987/ENSG00000171307/ENSG00000150893/ENSG00000137936/ENSG00000170819/ENSG00000092969/ENSG00000154928/ENSG00000184254/ENSG00000107485/ENSG00000082014/ENSG00000168389/ENSG00000112333/ENSG00000166147/ENSG00000026025/ENSG00000112893/ENSG00000139445/ENSG00000132386/ENSG00000133216/ENSG00000142319…
GO:0071634	BP	regulation of transforming growth factor beta production	37	-1.95012	0.000240403	0.00217692	ENSG00000049323/ENSG00000139329/ENSG00000174059/ENSG00000011600/ENSG00000092969/ENSG00000105855/ENSG00000096384/ENSG00000272398/ENSG00000168477/ENSG00000167711/ENSG00000073756/ENSG00000091972/ENSG00000137801/ENSG00000168961/ENSG00000085741/ENSG00000182704/ENSG00000141448/ENSG00000006210/ENSG00000166949/ENSG00000140564/ENSG00000137507
GO:0050873	BP	brown fat cell differentiation	42	-1.94944	0.00044395	0.00359355	ENSG00000160097/ENSG00000143842/ENSG00000153187/ENSG00000109819/ENSG00000221818/ENSG00000124782/ENSG00000211448/ENSG00000198125/ENSG00000101144/ENSG00000121769/ENSG00000176171/ENSG00000073756/ENSG00000196878/ENSG00000137193/ENSG00000169252/ENSG00000126778/ENSG00000160685/ENSG00000181856/ENSG00000179348/ENSG00000142611/ENSG00000101493/ENSG00000176845
GO:0030220	BP	platelet formation	19	-1.94943	0.000627021	0.0047871	ENSG00000112658/ENSG00000100345/ENSG00000111679/ENSG00000185043/ENSG00000072110/ENSG00000160796/ENSG00000179588/ENSG00000071127
GO:0050431	MF	transforming growth factor beta binding	19	-1.94904	0.000627021	0.0047871	ENSG00000101938/ENSG00000106991/ENSG00000069702/ENSG00000168056/ENSG00000137801/ENSG00000163513/ENSG00000182704/ENSG00000090006/ENSG00000139567/ENSG00000137507/ENSG00000127578/ENSG00000173714
GO:0044344	BP	cellular response to fibroblast growth factor stimulus	83	-1.94872	1.82619e-05	0.000259765	ENSG00000182197/ENSG00000133116/ENSG00000138685/ENSG00000112562/ENSG00000124813/ENSG00000070193/ENSG00000156427/ENSG00000168036/ENSG00000184058/ENSG00000156642/ENSG00000107485/ENSG00000168939/ENSG00000152518/ENSG00000196562/ENSG00000173376/ENSG00000070614/ENSG00000114378/ENSG00000185070/ENSG00000089177/ENSG00000026508/ENSG00000104332/ENSG00000066468/ENSG00000136158/ENSG00000114251/ENSG00000172500…
GO:0050678	BP	regulation of epithelial cell proliferation	288	-1.94852	2.90162e-09	1.44064e-07	ENSG00000119508/ENSG00000165757/ENSG00000153162/ENSG00000054356/ENSG00000117595/ENSG00000076864/ENSG00000138685/ENSG00000185950/ENSG00000154229/ENSG00000128052/ENSG00000091136/ENSG00000176046/ENSG00000124813/ENSG00000037280/ENSG00000105974/ENSG00000070193/ENSG00000145423/ENSG00000168036/ENSG00000169884/ENSG00000112902/ENSG00000115415/ENSG00000184058/ENSG00000092969/ENSG00000249915/ENSG00000107485…
GO:0035115	BP	embryonic forelimb morphogenesis	25	-1.94813	0.000603201	0.00464247	ENSG00000124813/ENSG00000168036/ENSG00000143320/ENSG00000168779/ENSG00000137203/ENSG00000151067/ENSG00000089225/ENSG00000164690/ENSG00000154764/ENSG00000164920/ENSG00000106031/ENSG00000135111/ENSG00000005073/ENSG00000143867/ENSG00000120149
GO:0060047	BP	heart contraction	196	-1.94789	7.51551e-08	2.30643e-06	ENSG00000092969/ENSG00000140416/ENSG00000183023/ENSG00000118194/ENSG00000164867/ENSG00000074370/ENSG00000138622/ENSG00000175084/ENSG00000139445/ENSG00000129244/ENSG00000158286/ENSG00000168779/ENSG00000112837/ENSG00000197616/ENSG00000151617/ENSG00000183873/ENSG00000170214/ENSG00000177098/ENSG00000143153/ENSG00000034152/ENSG00000159640/ENSG00000092054/ENSG00000159167/ENSG00000151067/ENSG00000120049…
GO:0031103	BP	axon regeneration	40	-1.94766	0.000385817	0.00319941	ENSG00000074660/ENSG00000140443/ENSG00000126934/ENSG00000041982/ENSG00000138834/ENSG00000131711/ENSG00000100300/ENSG00000030582/ENSG00000087245/ENSG00000171791/ENSG00000102572/ENSG00000142949/ENSG00000172037/ENSG00000016082/ENSG00000136826/ENSG00000040608/ENSG00000196924
GO:0070555	BP	response to interleukin-1	91	-1.94724	2.00172e-05	0.000280133	ENSG00000115598/ENSG00000102970/ENSG00000154229/ENSG00000102882/ENSG00000115594/ENSG00000109320/ENSG00000101017/ENSG00000117228/ENSG00000069667/ENSG00000136689/ENSG00000162302/ENSG00000156711/ENSG00000114378/ENSG00000124212/ENSG00000173039/ENSG00000104332/ENSG00000198053/ENSG00000177000/ENSG00000115590/ENSG00000197122/ENSG00000136848/ENSG00000136378/ENSG00000163083/ENSG00000168961/ENSG00000087245…
GO:0008134	MF	transcription factor binding	508	-1.94639	1e-10	7.02252e-09	ENSG00000108561/ENSG00000165949/ENSG00000137486/ENSG00000054356/ENSG00000163517/ENSG00000068305/ENSG00000174059/ENSG00000165887/ENSG00000180530/ENSG00000154767/ENSG00000126351/ENSG00000183576/ENSG00000135547/ENSG00000196628/ENSG00000106829/ENSG00000102882/ENSG00000087077/ENSG00000101412/ENSG00000105202/ENSG00000105127/ENSG00000124813/ENSG00000111912/ENSG00000162599/ENSG00000168036/ENSG00000164488…
GO:0050926	BP	regulation of positive chemotaxis	22	-1.94615	0.000384924	0.0031954	ENSG00000172349/ENSG00000128052/ENSG00000070193/ENSG00000164171/ENSG00000172232/ENSG00000117525/ENSG00000140538/ENSG00000204305/ENSG00000117407/ENSG00000166949/ENSG00000107562/ENSG00000112715/ENSG00000119630/ENSG00000057593/ENSG00000185652/ENSG00000170989
GO:0050927	BP	positive regulation of positive chemotaxis	22	-1.94615	0.000384924	0.0031954	ENSG00000172349/ENSG00000128052/ENSG00000070193/ENSG00000164171/ENSG00000172232/ENSG00000117525/ENSG00000140538/ENSG00000204305/ENSG00000117407/ENSG00000166949/ENSG00000107562/ENSG00000112715/ENSG00000119630/ENSG00000057593/ENSG00000185652/ENSG00000170989
GO:0005109	MF	frizzled binding	33	-1.94532	0.000526594	0.00413791	ENSG00000104332/ENSG00000015133/ENSG00000132535/ENSG00000095739/ENSG00000155760/ENSG00000114251/ENSG00000157240/ENSG00000188064/ENSG00000135925/ENSG00000085741/ENSG00000154764/ENSG00000143816/ENSG00000162552/ENSG00000107404
GO:0060562	BP	epithelial tube morphogenesis	271	-1.94474	6.36871e-09	2.80475e-07	ENSG00000139445/ENSG00000156574/ENSG00000112175/ENSG00000104290/ENSG00000101160/ENSG00000185920/ENSG00000125430/ENSG00000004975/ENSG00000158286/ENSG00000133816/ENSG00000106571/ENSG00000151617/ENSG00000172531/ENSG00000106991/ENSG00000112658/ENSG00000104332/ENSG00000185630/ENSG00000143013/ENSG00000101144/ENSG00000103197/ENSG00000168621/ENSG00000177000/ENSG00000066468/ENSG00000133121/ENSG00000136158…
GO:1905521	BP	regulation of macrophage migration	31	-1.94434	0.000711198	0.00525976	ENSG00000137869/ENSG00000174600/ENSG00000186716/ENSG00000091972/ENSG00000137801/ENSG00000158714/ENSG00000129422/ENSG00000120899/ENSG00000064666/ENSG00000006210/ENSG00000184371/ENSG00000157227/ENSG00000138080/ENSG00000110651
GO:0048710	BP	regulation of astrocyte differentiation	21	-1.94405	0.000698111	0.00517771	ENSG00000170075/ENSG00000112333/ENSG00000125845/ENSG00000140538/ENSG00000146216/ENSG00000184144/ENSG00000164690/ENSG00000128342/ENSG00000136717/ENSG00000126368/ENSG00000148400
GO:0003209	BP	cardiac atrium morphogenesis	25	-1.94403	0.000631755	0.00481165	ENSG00000135547/ENSG00000115170/ENSG00000173706/ENSG00000092969/ENSG00000168779/ENSG00000197616/ENSG00000106991/ENSG00000125845/ENSG00000136574/ENSG00000114251/ENSG00000089225/ENSG00000124766/ENSG00000142871/ENSG00000016082/ENSG00000179588/ENSG00000148400
GO:0007409	BP	axonogenesis	368	-1.94377	1e-10	7.02252e-09	ENSG00000171533/ENSG00000120332/ENSG00000177103/ENSG00000160145/ENSG00000111962/ENSG00000187122/ENSG00000136830/ENSG00000166313/ENSG00000117298/ENSG00000118276/ENSG00000168280/ENSG00000112902/ENSG00000196358/ENSG00000179242/ENSG00000153404/ENSG00000154928/ENSG00000143320/ENSG00000173786/ENSG00000184349/ENSG00000143434/ENSG00000092421/ENSG00000107485/ENSG00000118046/ENSG00000147862/ENSG00000187688…
GO:0010712	BP	regulation of collagen metabolic process	29	-1.94307	0.0005398	0.00422464	ENSG00000162733/ENSG00000141480/ENSG00000164171/ENSG00000116285/ENSG00000026025/ENSG00000150093/ENSG00000179583/ENSG00000102760/ENSG00000106991/ENSG00000167711/ENSG00000101439/ENSG00000113721/ENSG00000166482/ENSG00000138080/ENSG00000162552/ENSG00000125378/ENSG00000148400
GO:0030215	MF	semaphorin receptor binding	22	-1.9428	0.000399313	0.00329032	ENSG00000112902/ENSG00000143434/ENSG00000092421/ENSG00000082684/ENSG00000001617/ENSG00000187764/ENSG00000010319/ENSG00000168758/ENSG00000100092/ENSG00000138623/ENSG00000012171/ENSG00000164050
GO:0045778	BP	positive regulation of ossification	47	-1.94274	0.000199465	0.00185577	ENSG00000153162/ENSG00000133116/ENSG00000115170/ENSG00000169884/ENSG00000121989/ENSG00000183160/ENSG00000183023/ENSG00000109906/ENSG00000138085/ENSG00000137203/ENSG00000101144/ENSG00000114739/ENSG00000125845/ENSG00000114251/ENSG00000169252/ENSG00000164920/ENSG00000162878/ENSG00000204231/ENSG00000177706/ENSG00000166949/ENSG00000142871/ENSG00000143867/ENSG00000162552/ENSG00000125378/ENSG00000186350
GO:0050810	BP	regulation of steroid biosynthetic process	56	-1.94201	0.000204197	0.0018949	ENSG00000140443/ENSG00000111012/ENSG00000140943/ENSG00000164211/ENSG00000172893/ENSG00000163453/ENSG00000125845/ENSG00000100300/ENSG00000072310/ENSG00000168066/ENSG00000140691/ENSG00000120738/ENSG00000162676/ENSG00000145214/ENSG00000160867/ENSG00000163399/ENSG00000136931/ENSG00000198848/ENSG00000049239/ENSG00000050165/ENSG00000124216/ENSG00000162552/ENSG00000126368
GO:0048566	BP	embryonic digestive tract development	22	-1.94189	0.000413702	0.0033874	ENSG00000103449/ENSG00000077092/ENSG00000070193/ENSG00000092969/ENSG00000168779/ENSG00000106571/ENSG00000066468/ENSG00000196839/ENSG00000164690/ENSG00000137868/ENSG00000162878/ENSG00000136630/ENSG00000074047/ENSG00000137273
GO:0060393	BP	regulation of pathway-restricted SMAD protein phosphorylation	50	-1.94136	0.000299475	0.00260164	ENSG00000127445/ENSG00000153162/ENSG00000164404/ENSG00000137575/ENSG00000115170/ENSG00000164619/ENSG00000183682/ENSG00000156466/ENSG00000121989/ENSG00000092969/ENSG00000156574/ENSG00000112175/ENSG00000106991/ENSG00000101144/ENSG00000168477/ENSG00000116985/ENSG00000168675/ENSG00000125845/ENSG00000157110/ENSG00000135414/ENSG00000163083/ENSG00000124225/ENSG00000143768/ENSG00000163513/ENSG00000123384…
GO:0150063	BP	visual system development	312	-1.94121	3.32435e-10	2.04042e-08	ENSG00000157890/ENSG00000153162/ENSG00000139330/ENSG00000130508/ENSG00000131697/ENSG00000100053/ENSG00000163913/ENSG00000138685/ENSG00000157087/ENSG00000128052/ENSG00000077092/ENSG00000187535/ENSG00000175544/ENSG00000162337/ENSG00000070193/ENSG00000168036/ENSG00000115596/ENSG00000213139/ENSG00000100987/ENSG00000171307/ENSG00000150893/ENSG00000137936/ENSG00000170819/ENSG00000092969/ENSG00000154928…
GO:0048569	BP	post-embryonic animal organ development	17	-1.94059	0.00083689	0.00604033	ENSG00000166147/ENSG00000153094/ENSG00000127152/ENSG00000163251/ENSG00000115380/ENSG00000107736/ENSG00000112715/ENSG00000137474/ENSG00000136826/ENSG00000117122
GO:0061311	BP	cell surface receptor signaling pathway involved in heart development	22	-1.94022	0.000413702	0.0033874	ENSG00000125845/ENSG00000163909/ENSG00000114251/ENSG00000085741/ENSG00000101384/ENSG00000124216/ENSG00000120149/ENSG00000125378/ENSG00000148400
GO:0031589	BP	cell-substrate adhesion	310	-1.94	6.97326e-10	3.99681e-08	ENSG00000143537/ENSG00000188677/ENSG00000103647/ENSG00000162692/ENSG00000277363/ENSG00000117228/ENSG00000164171/ENSG00000154928/ENSG00000105855/ENSG00000184349/ENSG00000005884/ENSG00000102837/ENSG00000107104/ENSG00000111859/ENSG00000196581/ENSG00000150093/ENSG00000129244/ENSG00000124782/ENSG00000213949/ENSG00000110880/ENSG00000141556/ENSG00000108861/ENSG00000171132/ENSG00000158856/ENSG00000163638…
GO:0015629	CC	actin cytoskeleton	442	-1.93963	1e-10	7.02252e-09	ENSG00000160145/ENSG00000169994/ENSG00000162733/ENSG00000107796/ENSG00000070182/ENSG00000145012/ENSG00000077063/ENSG00000157510/ENSG00000132589/ENSG00000188677/ENSG00000103647/ENSG00000162692/ENSG00000277363/ENSG00000058453/ENSG00000109062/ENSG00000117228/ENSG00000187017/ENSG00000140416/ENSG00000166501/ENSG00000197321/ENSG00000163171/ENSG00000118680/ENSG00000138758/ENSG00000118194/ENSG00000095397…
GO:0043534	BP	blood vessel endothelial cell migration	97	-1.93896	1.18833e-05	0.000179447	ENSG00000169057/ENSG00000165757/ENSG00000179776/ENSG00000138685/ENSG00000154229/ENSG00000128052/ENSG00000156427/ENSG00000100065/ENSG00000101017/ENSG00000134954/ENSG00000164867/ENSG00000112333/ENSG00000150093/ENSG00000126016/ENSG00000108840/ENSG00000116044/ENSG00000102760/ENSG00000112658/ENSG00000034152/ENSG00000126561/ENSG00000133121/ENSG00000124181/ENSG00000101280/ENSG00000073756/ENSG00000137801…
GO:0009913	BP	epidermal cell differentiation	169	-1.93799	3.31841e-07	8.3442e-06	ENSG00000186442/ENSG00000184564/ENSG00000165272/ENSG00000114251/ENSG00000159450/ENSG00000186716/ENSG00000197063/ENSG00000181291/ENSG00000116990/ENSG00000172867/ENSG00000135443/ENSG00000189182/ENSG00000135480/ENSG00000064195/ENSG00000113648/ENSG00000007372/ENSG00000107736/ENSG00000180900/ENSG00000142627/ENSG00000176058/ENSG00000139648/ENSG00000101384/ENSG00000141448/ENSG00000170484/ENSG00000185650…
GO:0086010	BP	membrane depolarization during action potential	23	-1.93798	0.000544925	0.00426047	ENSG00000157388/ENSG00000183023/ENSG00000138622/ENSG00000183873/ENSG00000177098/ENSG00000151067/ENSG00000105711/ENSG00000128245/ENSG00000018625/ENSG00000149575/ENSG00000099822/ENSG00000006283/ENSG00000055118
GO:0003163	BP	sinoatrial node development	11	-1.93703	0.000656887	0.00495206	ENSG00000138622/ENSG00000168779/ENSG00000112837/ENSG00000089225/ENSG00000141448/ENSG00000135111/ENSG00000006283/ENSG00000016082/ENSG00000125378
GO:0000904	BP	cell morphogenesis involved in differentiation	542	-1.93689	1e-10	7.02252e-09	ENSG00000171533/ENSG00000175544/ENSG00000120332/ENSG00000177103/ENSG00000160145/ENSG00000111962/ENSG00000168036/ENSG00000164488/ENSG00000187122/ENSG00000136830/ENSG00000166313/ENSG00000117298/ENSG00000118276/ENSG00000168280/ENSG00000112902/ENSG00000196358/ENSG00000179242/ENSG00000277363/ENSG00000109062/ENSG00000153404/ENSG00000173706/ENSG00000154928/ENSG00000143320/ENSG00000173786/ENSG00000184349…
GO:0048711	BP	positive regulation of astrocyte differentiation	10	-1.93645	0.000402326	0.00331165	ENSG00000125845/ENSG00000146216/ENSG00000164690/ENSG00000128342/ENSG00000136717/ENSG00000148400
GO:0010811	BP	positive regulation of cell-substrate adhesion	104	-1.93639	2.03644e-05	0.000284481	ENSG00000005884/ENSG00000102837/ENSG00000111859/ENSG00000124782/ENSG00000171132/ENSG00000158856/ENSG00000067606/ENSG00000173376/ENSG00000132669/ENSG00000092929/ENSG00000126458/ENSG00000147459/ENSG00000102606/ENSG00000124126/ENSG00000104332/ENSG00000163520/ENSG00000146904/ENSG00000169499/ENSG00000091986/ENSG00000120899/ENSG00000185043/ENSG00000006210/ENSG00000100311/ENSG00000166949/ENSG00000107742…
GO:0045665	BP	negative regulation of neuron differentiation	48	-1.93586	0.00026187	0.0023436	ENSG00000170075/ENSG00000112333/ENSG00000150093/ENSG00000144355/ENSG00000178764/ENSG00000106571/ENSG00000198597/ENSG00000185630/ENSG00000101144/ENSG00000143995/ENSG00000184144/ENSG00000135414/ENSG00000166710/ENSG00000007372/ENSG00000164690/ENSG00000144579/ENSG00000101384/ENSG00000078900/ENSG00000016082/ENSG00000005513/ENSG00000198719/ENSG00000148400
GO:0060389	BP	pathway-restricted SMAD protein phosphorylation	53	-1.93571	0.000125023	0.00128063	ENSG00000127445/ENSG00000153162/ENSG00000164404/ENSG00000137575/ENSG00000115170/ENSG00000164619/ENSG00000183682/ENSG00000156466/ENSG00000121989/ENSG00000092969/ENSG00000156574/ENSG00000112175/ENSG00000106991/ENSG00000069702/ENSG00000101144/ENSG00000168477/ENSG00000116985/ENSG00000168675/ENSG00000125845/ENSG00000157110/ENSG00000135414/ENSG00000163083/ENSG00000124225/ENSG00000143768/ENSG00000163513…
GO:0043068	BP	positive regulation of programmed cell death	406	-1.93445	1e-10	7.02252e-09	ENSG00000077092/ENSG00000101412/ENSG00000176046/ENSG00000162772/ENSG00000143384/ENSG00000174307/ENSG00000205937/ENSG00000105974/ENSG00000145423/ENSG00000168036/ENSG00000169884/ENSG00000071242/ENSG00000166313/ENSG00000011600/ENSG00000111321/ENSG00000101017/ENSG00000141480/ENSG00000175197/ENSG00000071994/ENSG00000109062/ENSG00000128604/ENSG00000135047/ENSG00000092969/ENSG00000172059/ENSG00000184254…
GO:1903523	BP	negative regulation of blood circulation	17	-1.93432	0.000867047	0.00618922	ENSG00000204305/ENSG00000018625/ENSG00000163399/ENSG00000120907/ENSG00000173020/ENSG00000163874/ENSG00000136717
GO:1904705	BP	regulation of vascular associated smooth muscle cell proliferation	50	-1.93422	0.000348133	0.0029274	ENSG00000130176/ENSG00000197442/ENSG00000119508/ENSG00000146535/ENSG00000165795/ENSG00000138685/ENSG00000162733/ENSG00000140416/ENSG00000120063/ENSG00000164362/ENSG00000150593/ENSG00000154734/ENSG00000116604/ENSG00000114353/ENSG00000171631/ENSG00000197122/ENSG00000152661/ENSG00000087245/ENSG00000124762/ENSG00000115461/ENSG00000123454/ENSG00000100311/ENSG00000219438/ENSG00000135744/ENSG00000111276…
GO:0043502	BP	regulation of muscle adaptation	70	-1.93344	5.82881e-05	0.000688418	ENSG00000160789/ENSG00000156804/ENSG00000164867/ENSG00000116285/ENSG00000115592/ENSG00000148660/ENSG00000162430/ENSG00000183873/ENSG00000143799/ENSG00000092054/ENSG00000150907/ENSG00000164530/ENSG00000028137/ENSG00000058404/ENSG00000118689/ENSG00000115461/ENSG00000166949/ENSG00000068024/ENSG00000060069/ENSG00000135744/ENSG00000120907/ENSG00000187616/ENSG00000067182/ENSG00000108823/ENSG00000136807…
GO:0043065	BP	positive regulation of apoptotic process	393	-1.93324	1e-10	7.02252e-09	ENSG00000077092/ENSG00000101412/ENSG00000176046/ENSG00000162772/ENSG00000143384/ENSG00000174307/ENSG00000205937/ENSG00000105974/ENSG00000145423/ENSG00000168036/ENSG00000169884/ENSG00000071242/ENSG00000166313/ENSG00000011600/ENSG00000111321/ENSG00000101017/ENSG00000141480/ENSG00000175197/ENSG00000071994/ENSG00000109062/ENSG00000128604/ENSG00000135047/ENSG00000092969/ENSG00000172059/ENSG00000184254…
GO:0043276	BP	anoikis	31	-1.93288	0.000866108	0.00618819	ENSG00000101412/ENSG00000143384/ENSG00000105974/ENSG00000118046/ENSG00000150093/ENSG00000269335/ENSG00000131845/ENSG00000103197/ENSG00000142178/ENSG00000197122/ENSG00000174744/ENSG00000171791/ENSG00000198176/ENSG00000132382/ENSG00000104964/ENSG00000104081/ENSG00000142208/ENSG00000148400
GO:0048843	BP	negative regulation of axon extension involved in axon guidance	27	-1.93274	0.000700945	0.00519379	ENSG00000187122/ENSG00000112902/ENSG00000143434/ENSG00000092421/ENSG00000082684/ENSG00000001617/ENSG00000114251/ENSG00000187764/ENSG00000010319/ENSG00000168758/ENSG00000138623/ENSG00000012171/ENSG00000130827
GO:0003015	BP	heart process	207	-1.9323	1.57755e-07	4.31091e-06	ENSG00000068305/ENSG00000182197/ENSG00000126351/ENSG00000184719/ENSG00000135547/ENSG00000170776/ENSG00000185053/ENSG00000157087/ENSG00000105974/ENSG00000163485/ENSG00000071242/ENSG00000157388/ENSG00000112164/ENSG00000092969/ENSG00000140416/ENSG00000183023/ENSG00000118194/ENSG00000164867/ENSG00000074370/ENSG00000138622/ENSG00000175084/ENSG00000139445/ENSG00000129244/ENSG00000158286/ENSG00000168779…
GO:0030500	BP	regulation of bone mineralization	68	-1.93212	3.98055e-05	0.000500458	ENSG00000153162/ENSG00000133116/ENSG00000145192/ENSG00000115170/ENSG00000162733/ENSG00000169884/ENSG00000121989/ENSG00000183160/ENSG00000183023/ENSG00000173868/ENSG00000105664/ENSG00000111012/ENSG00000138085/ENSG00000185269/ENSG00000137203/ENSG00000101144/ENSG00000114739/ENSG00000125845/ENSG00000168056/ENSG00000120899/ENSG00000169252/ENSG00000164920/ENSG00000162878/ENSG00000204231/ENSG00000177706…
GO:0045111	CC	intermediate filament cytoskeleton	122	-1.93202	1.02289e-05	0.000159974	ENSG00000080503/ENSG00000170819/ENSG00000160789/ENSG00000161526/ENSG00000175084/ENSG00000026025/ENSG00000170442/ENSG00000185640/ENSG00000167880/ENSG00000171132/ENSG00000171345/ENSG00000107960/ENSG00000131095/ENSG00000205420/ENSG00000213672/ENSG00000186442/ENSG00000081277/ENSG00000180921/ENSG00000198010/ENSG00000212901/ENSG00000172867/ENSG00000135443/ENSG00000189182/ENSG00000135480/ENSG00000171346…
GO:0035051	BP	cardiocyte differentiation	122	-1.93142	1.04009e-05	0.000161546	ENSG00000179218/ENSG00000057663/ENSG00000197893/ENSG00000068305/ENSG00000135547/ENSG00000170776/ENSG00000102882/ENSG00000115170/ENSG00000077092/ENSG00000157168/ENSG00000141480/ENSG00000162692/ENSG00000092969/ENSG00000160789/ENSG00000153531/ENSG00000183023/ENSG00000153187/ENSG00000115641/ENSG00000150093/ENSG00000168779/ENSG00000112837/ENSG00000163508/ENSG00000150593/ENSG00000197616/ENSG00000148814…
GO:0043500	BP	muscle adaptation	89	-1.93121	2.48115e-05	0.000336358	ENSG00000081248/ENSG00000114861/ENSG00000108509/ENSG00000145349/ENSG00000160211/ENSG00000119508/ENSG00000068305/ENSG00000135547/ENSG00000008083/ENSG00000154229/ENSG00000160789/ENSG00000156804/ENSG00000164867/ENSG00000116285/ENSG00000115592/ENSG00000148660/ENSG00000197616/ENSG00000162430/ENSG00000183873/ENSG00000143799/ENSG00000092054/ENSG00000150907/ENSG00000164530/ENSG00000028137/ENSG00000058404…
GO:0072006	BP	nephron development	124	-1.93111	1.04821e-05	0.000162118	ENSG00000185920/ENSG00000125430/ENSG00000196562/ENSG00000106571/ENSG00000151617/ENSG00000272398/ENSG00000185630/ENSG00000101144/ENSG00000168621/ENSG00000125845/ENSG00000163909/ENSG00000153976/ENSG00000188064/ENSG00000165731/ENSG00000171791/ENSG00000120738/ENSG00000164690/ENSG00000085741/ENSG00000101384/ENSG00000100311/ENSG00000126778/ENSG00000125812/ENSG00000130702/ENSG00000008710/ENSG00000172037…
GO:1901343	BP	negative regulation of vasculature development	81	-1.93019	3.42615e-05	0.000445857	ENSG00000168036/ENSG00000136830/ENSG00000115415/ENSG00000006071/ENSG00000092969/ENSG00000092421/ENSG00000152804/ENSG00000132386/ENSG00000126016/ENSG00000163638/ENSG00000102760/ENSG00000154734/ENSG00000000005/ENSG00000136158/ENSG00000186340/ENSG00000101280/ENSG00000112761/ENSG00000136848/ENSG00000137801/ENSG00000142798/ENSG00000071246/ENSG00000117560/ENSG00000113140/ENSG00000185359/ENSG00000142627…
GO:2000181	BP	negative regulation of blood vessel morphogenesis	81	-1.93019	3.42615e-05	0.000445857	ENSG00000168036/ENSG00000136830/ENSG00000115415/ENSG00000006071/ENSG00000092969/ENSG00000092421/ENSG00000152804/ENSG00000132386/ENSG00000126016/ENSG00000163638/ENSG00000102760/ENSG00000154734/ENSG00000000005/ENSG00000136158/ENSG00000186340/ENSG00000101280/ENSG00000112761/ENSG00000136848/ENSG00000137801/ENSG00000142798/ENSG00000071246/ENSG00000117560/ENSG00000113140/ENSG00000185359/ENSG00000142627…
GO:0032330	BP	regulation of chondrocyte differentiation	43	-1.92937	0.000478221	0.0038194	ENSG00000077092/ENSG00000124813/ENSG00000156427/ENSG00000168036/ENSG00000156466/ENSG00000109906/ENSG00000134013/ENSG00000168779/ENSG00000104415/ENSG00000106571/ENSG00000136378/ENSG00000100399/ENSG00000168646/ENSG00000168056/ENSG00000172819/ENSG00000115380/ENSG00000162878/ENSG00000166949/ENSG00000178573/ENSG00000005073/ENSG00000139567/ENSG00000143816/ENSG00000101665/ENSG00000165804/ENSG00000125378
GO:0030545	MF	signaling receptor regulator activity	309	-1.92925	7.92298e-10	4.47534e-08	ENSG00000153162/ENSG00000164404/ENSG00000172349/ENSG00000130508/ENSG00000133116/ENSG00000049130/ENSG00000069482/ENSG00000137033/ENSG00000187094/ENSG00000138685/ENSG00000117586/ENSG00000102970/ENSG00000160182/ENSG00000150556/ENSG00000157168/ENSG00000183682/ENSG00000042832/ENSG00000160097/ENSG00000070193/ENSG00000106952/ENSG00000156427/ENSG00000145423/ENSG00000169884/ENSG00000115596/ENSG00000204414…
GO:2000351	BP	regulation of endothelial cell apoptotic process	31	-1.92898	0.000950604	0.00671265	ENSG00000154188/ENSG00000168884/ENSG00000140992/ENSG00000177119/ENSG00000179776/ENSG00000128052/ENSG00000130669/ENSG00000101017/ENSG00000112902/ENSG00000164362/ENSG00000107485/ENSG00000173376/ENSG00000150593/ENSG00000116044/ENSG00000102760/ENSG00000124181/ENSG00000137801/ENSG00000113520/ENSG00000117560/ENSG00000118503/ENSG00000179348/ENSG00000183087/ENSG00000166484
GO:0003148	BP	outflow tract septum morphogenesis	23	-1.9287	0.000602665	0.00464247	ENSG00000106991/ENSG00000066468/ENSG00000197702/ENSG00000163513/ENSG00000118257/ENSG00000141448/ENSG00000137834/ENSG00000016082/ENSG00000120149/ENSG00000107831/ENSG00000125378
GO:0090313	BP	regulation of protein targeting to membrane	32	-1.92826	0.000721954	0.00533425	ENSG00000103888/ENSG00000132376/ENSG00000158856/ENSG00000148175/ENSG00000105221/ENSG00000197879/ENSG00000010810/ENSG00000171867/ENSG00000176749/ENSG00000185043/ENSG00000158445/ENSG00000177427/ENSG00000121905/ENSG00000174775/ENSG00000160255/ENSG00000203879
GO:0043535	BP	regulation of blood vessel endothelial cell migration	78	-1.9276	4.82932e-05	0.000590967	ENSG00000169057/ENSG00000165757/ENSG00000138685/ENSG00000154229/ENSG00000128052/ENSG00000156427/ENSG00000100065/ENSG00000101017/ENSG00000134954/ENSG00000164867/ENSG00000112333/ENSG00000108840/ENSG00000116044/ENSG00000102760/ENSG00000034152/ENSG00000126561/ENSG00000133121/ENSG00000124181/ENSG00000101280/ENSG00000073756/ENSG00000137801/ENSG00000071246/ENSG00000142627/ENSG00000185043/ENSG00000077782…
GO:0014037	BP	Schwann cell differentiation	31	-1.92713	0.000964687	0.0067929	ENSG00000100697/ENSG00000164209/ENSG00000105227/ENSG00000105221/ENSG00000153902/ENSG00000104728/ENSG00000157933/ENSG00000172037/ENSG00000166886/ENSG00000178209/ENSG00000142208/ENSG00000063660
GO:0010634	BP	positive regulation of epithelial cell migration	134	-1.92667	3.64961e-06	6.70961e-05	ENSG00000165757/ENSG00000162407/ENSG00000150760/ENSG00000138685/ENSG00000112562/ENSG00000100034/ENSG00000185950/ENSG00000154229/ENSG00000128052/ENSG00000037280/ENSG00000070193/ENSG00000156427/ENSG00000101017/ENSG00000112902/ENSG00000134954/ENSG00000164171/ENSG00000092969/ENSG00000249915/ENSG00000005884/ENSG00000107485/ENSG00000164867/ENSG00000183287/ENSG00000122694/ENSG00000124782/ENSG00000166974…
GO:0000768	BP	syncytium formation by plasma membrane fusion	49	-1.92653	0.000253078	0.00227274	ENSG00000011600/ENSG00000148848/ENSG00000010278/ENSG00000166106/ENSG00000134247/ENSG00000145022/ENSG00000143494/ENSG00000162909/ENSG00000150093/ENSG00000077238/ENSG00000147459/ENSG00000101096/ENSG00000113520/ENSG00000105204/ENSG00000100345/ENSG00000154736/ENSG00000110047/ENSG00000064932/ENSG00000181790/ENSG00000107957/ENSG00000187616/ENSG00000023902/ENSG00000079337/ENSG00000196557/ENSG00000110651
GO:0140253	BP	cell-cell fusion	49	-1.92653	0.000253078	0.00227274	ENSG00000011600/ENSG00000148848/ENSG00000010278/ENSG00000166106/ENSG00000134247/ENSG00000145022/ENSG00000143494/ENSG00000162909/ENSG00000150093/ENSG00000077238/ENSG00000147459/ENSG00000101096/ENSG00000113520/ENSG00000105204/ENSG00000100345/ENSG00000154736/ENSG00000110047/ENSG00000064932/ENSG00000181790/ENSG00000107957/ENSG00000187616/ENSG00000023902/ENSG00000079337/ENSG00000196557/ENSG00000110651
GO:0002027	BP	regulation of heart rate	84	-1.92548	3.93567e-05	0.000497221	ENSG00000168779/ENSG00000197616/ENSG00000151617/ENSG00000183873/ENSG00000170214/ENSG00000177098/ENSG00000092054/ENSG00000151067/ENSG00000121577/ENSG00000171385/ENSG00000105711/ENSG00000124205/ENSG00000198668/ENSG00000196839/ENSG00000072310/ENSG00000149575/ENSG00000120457/ENSG00000099822/ENSG00000116016/ENSG00000130528/ENSG00000135744/ENSG00000160014/ENSG00000120907/ENSG00000127129/ENSG00000136160…
GO:0031214	BP	biomineral tissue development	141	-1.92495	2.84101e-06	5.36215e-05	ENSG00000169071/ENSG00000197599/ENSG00000185052/ENSG00000111012/ENSG00000138085/ENSG00000185269/ENSG00000137203/ENSG00000164889/ENSG00000101144/ENSG00000066468/ENSG00000114739/ENSG00000116729/ENSG00000125845/ENSG00000180921/ENSG00000103056/ENSG00000168646/ENSG00000073756/ENSG00000168056/ENSG00000164692/ENSG00000120899/ENSG00000169252/ENSG00000085741/ENSG00000164920/ENSG00000162878/ENSG00000160801…
GO:0021783	BP	preganglionic parasympathetic fiber development	13	-1.92477	0.00052904	0.00415294	ENSG00000137203/ENSG00000165462/ENSG00000197381/ENSG00000166833/ENSG00000001617/ENSG00000118257/ENSG00000126778/ENSG00000144476/ENSG00000130827
GO:0001666	BP	response to hypoxia	232	-1.92439	3.14312e-08	1.08825e-06	ENSG00000143537/ENSG00000173846/ENSG00000162692/ENSG00000159399/ENSG00000069667/ENSG00000164171/ENSG00000092969/ENSG00000160789/ENSG00000196365/ENSG00000103415/ENSG00000183023/ENSG00000164362/ENSG00000172379/ENSG00000162909/ENSG00000141564/ENSG00000185122/ENSG00000171132/ENSG00000134013/ENSG00000173376/ENSG00000107159/ENSG00000151617/ENSG00000107438/ENSG00000074800/ENSG00000116044/ENSG00000102760…
GO:0061036	BP	positive regulation of cartilage development	27	-1.92416	0.0007652	0.00559019	ENSG00000124813/ENSG00000156427/ENSG00000169762/ENSG00000156466/ENSG00000109906/ENSG00000134013/ENSG00000106571/ENSG00000125845/ENSG00000114251/ENSG00000162878/ENSG00000166949/ENSG00000168487/ENSG00000005073/ENSG00000139567/ENSG00000142871/ENSG00000101665/ENSG00000165804/ENSG00000125378
GO:0045834	BP	positive regulation of lipid metabolic process	117	-1.9238	1.02798e-05	0.000160262	ENSG00000168389/ENSG00000162909/ENSG00000141564/ENSG00000171132/ENSG00000158715/ENSG00000140443/ENSG00000163932/ENSG00000062282/ENSG00000101210/ENSG00000183655/ENSG00000164211/ENSG00000105221/ENSG00000070886/ENSG00000101986/ENSG00000121769/ENSG00000135439/ENSG00000197122/ENSG00000177666/ENSG00000073756/ENSG00000095637/ENSG00000072310/ENSG00000102468/ENSG00000160293/ENSG00000103150/ENSG00000120899…
GO:0001708	BP	cell fate specification	81	-1.92379	3.67993e-05	0.000469679	ENSG00000150093/ENSG00000156574/ENSG00000185920/ENSG00000112837/ENSG00000163508/ENSG00000136535/ENSG00000106571/ENSG00000115266/ENSG00000071655/ENSG00000143013/ENSG00000105701/ENSG00000155760/ENSG00000140538/ENSG00000114251/ENSG00000089225/ENSG00000007372/ENSG00000164690/ENSG00000085741/ENSG00000149922/ENSG00000149480/ENSG00000106031/ENSG00000126778/ENSG00000107187/ENSG00000074047/ENSG00000135111…
GO:0005249	MF	voltage-gated potassium channel activity	73	-1.92354	7.16191e-05	0.000811966	ENSG00000170049/ENSG00000153822/ENSG00000168418/ENSG00000069424/ENSG00000260458/ENSG00000120049/ENSG00000171385/ENSG00000156113/ENSG00000178342/ENSG00000026559/ENSG00000187486/ENSG00000149575/ENSG00000120457/ENSG00000162728/ENSG00000121361/ENSG00000129159/ENSG00000099822/ENSG00000158445/ENSG00000184185/ENSG00000107147/ENSG00000135519/ENSG00000124134/ENSG00000053918/ENSG00000075043/ENSG00000171303…
GO:0007435	BP	salivary gland morphogenesis	27	-1.92315	0.000779503	0.00567871	ENSG00000146648/ENSG00000101144/ENSG00000066468/ENSG00000007372/ENSG00000164690/ENSG00000198959/ENSG00000130702/ENSG00000197461/ENSG00000103067/ENSG00000004399/ENSG00000114554/ENSG00000107831
GO:0070841	BP	inclusion body assembly	19	-1.92208	0.000950707	0.00671265	ENSG00000137642/ENSG00000064692/ENSG00000185122/ENSG00000151929/ENSG00000126803/ENSG00000120885/ENSG00000204388/ENSG00000135924/ENSG00000099804/ENSG00000204389
GO:0097435	BP	supramolecular fiber organization	687	-1.92174	1e-10	7.02252e-09	ENSG00000173846/ENSG00000103647/ENSG00000112902/ENSG00000090924/ENSG00000149564/ENSG00000196169/ENSG00000049540/ENSG00000078674/ENSG00000187017/ENSG00000170819/ENSG00000109079/ENSG00000196405/ENSG00000092969/ENSG00000140416/ENSG00000132376/ENSG00000197321/ENSG00000153531/ENSG00000122176/ENSG00000197872/ENSG00000118194/ENSG00000107104/ENSG00000111859/ENSG00000187720/ENSG00000122786/ENSG00000185133…
GO:0003230	BP	cardiac atrium development	32	-1.92141	0.00082008	0.00592449	ENSG00000135547/ENSG00000115170/ENSG00000173706/ENSG00000092969/ENSG00000168779/ENSG00000140443/ENSG00000197616/ENSG00000106991/ENSG00000125845/ENSG00000136574/ENSG00000114251/ENSG00000265107/ENSG00000089225/ENSG00000124766/ENSG00000085741/ENSG00000142871/ENSG00000016082/ENSG00000179588/ENSG00000148400
GO:0031424	BP	keratinization	41	-1.92053	0.000151065	0.00149246	ENSG00000204020/ENSG00000170442/ENSG00000185640/ENSG00000167880/ENSG00000205420/ENSG00000186442/ENSG00000159450/ENSG00000172867/ENSG00000135443/ENSG00000189182/ENSG00000135480/ENSG00000139648/ENSG00000170484/ENSG00000170523/ENSG00000092295/ENSG00000003137/ENSG00000186081/ENSG00000167767/ENSG00000128422/ENSG00000186832
GO:0045668	BP	negative regulation of osteoblast differentiation	38	-1.92046	0.000507954	0.00401165	ENSG00000104332/ENSG00000095739/ENSG00000150938/ENSG00000133895/ENSG00000168646/ENSG00000187764/ENSG00000115461/ENSG00000166949/ENSG00000157933/ENSG00000061273/ENSG00000137834/ENSG00000141232/ENSG00000266524/ENSG00000233608/ENSG00000148400
GO:0008543	BP	fibroblast growth factor receptor signaling pathway	65	-1.92013	8.92677e-05	0.000965107	ENSG00000182197/ENSG00000133116/ENSG00000138685/ENSG00000112562/ENSG00000124813/ENSG00000070193/ENSG00000156427/ENSG00000168036/ENSG00000156642/ENSG00000107485/ENSG00000168939/ENSG00000196562/ENSG00000070614/ENSG00000185070/ENSG00000089177/ENSG00000066468/ENSG00000136158/ENSG00000114251/ENSG00000172500/ENSG00000137801/ENSG00000187678/ENSG00000164056/ENSG00000077782/ENSG00000111241/ENSG00000160867…
GO:0030879	BP	mammary gland development	109	-1.91979	1.49685e-05	0.000219095	ENSG00000120659/ENSG00000163235/ENSG00000160007/ENSG00000113494/ENSG00000158125/ENSG00000158669/ENSG00000145730/ENSG00000117595/ENSG00000138685/ENSG00000107954/ENSG00000185950/ENSG00000170430/ENSG00000183117/ENSG00000157168/ENSG00000162337/ENSG00000105974/ENSG00000070193/ENSG00000109320/ENSG00000129596/ENSG00000159399/ENSG00000164171/ENSG00000107485/ENSG00000124782/ENSG00000174669/ENSG00000142319…
GO:0010259	BP	multicellular organism aging	22	-1.91942	0.00056479	0.00439814	ENSG00000110436/ENSG00000146535/ENSG00000198049/ENSG00000120063/ENSG00000105664/ENSG00000151617/ENSG00000141622/ENSG00000163083/ENSG00000136931/ENSG00000120907/ENSG00000088256/ENSG00000109846/ENSG00000180176
GO:0030099	BP	myeloid cell differentiation	321	-1.9191	1.33708e-09	7.18798e-08	ENSG00000011600/ENSG00000111321/ENSG00000014123/ENSG00000134954/ENSG00000115415/ENSG00000163565/ENSG00000121989/ENSG00000122378/ENSG00000105855/ENSG00000100867/ENSG00000185811/ENSG00000111859/ENSG00000107485/ENSG00000145022/ENSG00000166147/ENSG00000185122/ENSG00000109906/ENSG00000150867/ENSG00000158856/ENSG00000111252/ENSG00000169071/ENSG00000104415/ENSG00000204613/ENSG00000126457/ENSG00000147324…
GO:0008211	BP	glucocorticoid metabolic process	17	-1.91845	0.00104799	0.00728733	ENSG00000148795/ENSG00000112175/ENSG00000125845/ENSG00000128245/ENSG00000145214/ENSG00000176387/ENSG00000163399/ENSG00000049239/ENSG00000050165/ENSG00000162552/ENSG00000196557
GO:0021871	BP	forebrain regionalization	15	-1.91842	0.000696145	0.00517298	ENSG00000163508/ENSG00000106571/ENSG00000135638/ENSG00000125845/ENSG00000188064/ENSG00000205336/ENSG00000007372/ENSG00000164690/ENSG00000107831/ENSG00000125378
GO:0007431	BP	salivary gland development	28	-1.91692	0.000603201	0.00464247	ENSG00000146648/ENSG00000101144/ENSG00000066468/ENSG00000007372/ENSG00000164690/ENSG00000198959/ENSG00000130702/ENSG00000197461/ENSG00000103067/ENSG00000004399/ENSG00000114554/ENSG00000107831
GO:0043031	BP	negative regulation of macrophage activation	18	-1.9166	0.000660603	0.00496397	ENSG00000184599/ENSG00000030582/ENSG00000091972/ENSG00000113520/ENSG00000077984/ENSG00000006210/ENSG00000163874/ENSG00000126368
GO:0072498	BP	embryonic skeletal joint development	12	-1.91604	0.000387036	0.00320611	ENSG00000182197/ENSG00000168036/ENSG00000168779/ENSG00000114378/ENSG00000101144/ENSG00000164920/ENSG00000139219/ENSG00000005073/ENSG00000143816/ENSG00000143867/ENSG00000125378
GO:0060070	BP	canonical Wnt signaling pathway	254	-1.91556	3.52659e-08	1.19521e-06	ENSG00000121210/ENSG00000103126/ENSG00000165566/ENSG00000104953/ENSG00000162490/ENSG00000065717/ENSG00000173273/ENSG00000134882/ENSG00000116962/ENSG00000213889/ENSG00000137693/ENSG00000127445/ENSG00000126391/ENSG00000162407/ENSG00000139636/ENSG00000101193/ENSG00000182197/ENSG00000131697/ENSG00000138685/ENSG00000154237/ENSG00000106829/ENSG00000213923/ENSG00000116857/ENSG00000120332/ENSG00000162337…
GO:0035136	BP	forelimb morphogenesis	33	-1.91438	0.000806062	0.00584489	ENSG00000124813/ENSG00000168036/ENSG00000143320/ENSG00000109906/ENSG00000168779/ENSG00000137203/ENSG00000141622/ENSG00000151067/ENSG00000089225/ENSG00000164690/ENSG00000154764/ENSG00000164920/ENSG00000106031/ENSG00000135111/ENSG00000005073/ENSG00000128710/ENSG00000143867/ENSG00000120149
GO:0030857	BP	negative regulation of epithelial cell differentiation	35	-1.91409	0.000484316	0.00385622	ENSG00000105974/ENSG00000070193/ENSG00000168036/ENSG00000115415/ENSG00000156574/ENSG00000124193/ENSG00000134363/ENSG00000136158/ENSG00000213694/ENSG00000101384/ENSG00000164056/ENSG00000110092/ENSG00000135111/ENSG00000112715/ENSG00000139567/ENSG00000198719/ENSG00000143867/ENSG00000120149/ENSG00000148400
GO:0010518	BP	positive regulation of phospholipase activity	46	-1.91331	0.000312061	0.00269083	ENSG00000067606/ENSG00000151617/ENSG00000146648/ENSG00000135898/ENSG00000171631/ENSG00000137841/ENSG00000066468/ENSG00000102468/ENSG00000077782/ENSG00000078549/ENSG00000171596/ENSG00000121905/ENSG00000174775/ENSG00000135744/ENSG00000120907/ENSG00000113721/ENSG00000142871/ENSG00000125910/ENSG00000068078
GO:0002053	BP	positive regulation of mesenchymal cell proliferation	19	-1.9132	0.00100966	0.00707128	ENSG00000185950/ENSG00000128052/ENSG00000162337/ENSG00000168036/ENSG00000115415/ENSG00000184058/ENSG00000168779/ENSG00000066468/ENSG00000114251/ENSG00000116132/ENSG00000164690/ENSG00000163513/ENSG00000126778/ENSG00000197461
GO:0048644	BP	muscle organ morphogenesis	59	-1.91314	0.000174702	0.00167298	ENSG00000184058/ENSG00000173706/ENSG00000092969/ENSG00000140416/ENSG00000118194/ENSG00000168779/ENSG00000197616/ENSG00000151617/ENSG00000065534/ENSG00000106991/ENSG00000197381/ENSG00000069702/ENSG00000092054/ENSG00000066468/ENSG00000125845/ENSG00000114251/ENSG00000157240/ENSG00000125878/ENSG00000134571/ENSG00000148677/ENSG00000128342/ENSG00000170989/ENSG00000016082/ENSG00000101665/ENSG00000172638…
GO:0043588	BP	skin development	225	-1.91276	7.49805e-08	2.30643e-06	ENSG00000112658/ENSG00000205420/ENSG00000173039/ENSG00000102871/ENSG00000127152/ENSG00000146648/ENSG00000066468/ENSG00000186442/ENSG00000134363/ENSG00000105229/ENSG00000165272/ENSG00000114251/ENSG00000159450/ENSG00000186716/ENSG00000087116/ENSG00000172867/ENSG00000135443/ENSG00000189182/ENSG00000135480/ENSG00000064195/ENSG00000164692/ENSG00000113648/ENSG00000171791/ENSG00000007372/ENSG00000135925…
GO:0042246	BP	tissue regeneration	54	-1.91244	0.00030613	0.00265143	ENSG00000070193/ENSG00000169884/ENSG00000143537/ENSG00000010278/ENSG00000134247/ENSG00000162430/ENSG00000133067/ENSG00000102554/ENSG00000136574/ENSG00000155760/ENSG00000124762/ENSG00000163513/ENSG00000154764/ENSG00000111276/ENSG00000187616/ENSG00000261150/ENSG00000147439/ENSG00000139546/ENSG00000108823/ENSG00000131669/ENSG00000148400/ENSG00000110651
GO:0048709	BP	oligodendrocyte differentiation	74	-1.91235	6.55952e-05	0.000755265	ENSG00000130305/ENSG00000177807/ENSG00000163517/ENSG00000137033/ENSG00000198121/ENSG00000149599/ENSG00000143842/ENSG00000168036/ENSG00000265763/ENSG00000118276/ENSG00000133107/ENSG00000173786/ENSG00000172005/ENSG00000158715/ENSG00000144355/ENSG00000106615/ENSG00000106571/ENSG00000123560/ENSG00000119718/ENSG00000028137/ENSG00000176171/ENSG00000124920/ENSG00000134198/ENSG00000184144/ENSG00000176720…
GO:0046890	BP	regulation of lipid biosynthetic process	137	-1.91217	3.2091e-06	5.98444e-05	ENSG00000168389/ENSG00000162909/ENSG00000141564/ENSG00000112175/ENSG00000158715/ENSG00000140443/ENSG00000135407/ENSG00000111012/ENSG00000163932/ENSG00000062282/ENSG00000141431/ENSG00000124253/ENSG00000183655/ENSG00000140943/ENSG00000164211/ENSG00000101986/ENSG00000172893/ENSG00000172057/ENSG00000121769/ENSG00000163453/ENSG00000142178/ENSG00000125845/ENSG00000100300/ENSG00000073756/ENSG00000095637…
GO:0072676	BP	lymphocyte migration	73	-1.91197	9.1738e-05	0.000987137	ENSG00000136141/ENSG00000114251/ENSG00000091972/ENSG00000165731/ENSG00000120899/ENSG00000151651/ENSG00000006210/ENSG00000117407/ENSG00000183018/ENSG00000107562/ENSG00000136286/ENSG00000126353/ENSG00000143369/ENSG00000178209/ENSG00000170989/ENSG00000157873/ENSG00000142208/ENSG00000183087/ENSG00000160224/ENSG00000102879
GO:0003779	MF	actin binding	390	-1.91196	1e-10	7.02252e-09	ENSG00000112419/ENSG00000188677/ENSG00000103647/ENSG00000103546/ENSG00000058453/ENSG00000117228/ENSG00000187017/ENSG00000196405/ENSG00000140416/ENSG00000197321/ENSG00000087495/ENSG00000118194/ENSG00000089327/ENSG00000153187/ENSG00000176438/ENSG00000122786/ENSG00000164867/ENSG00000157827/ENSG00000136167/ENSG00000143494/ENSG00000117519/ENSG00000150093/ENSG00000100592/ENSG00000115306/ENSG00000110880…
GO:0071229	BP	cellular response to acid chemical	64	-1.91178	6.73416e-05	0.000770819	ENSG00000130707/ENSG00000146648/ENSG00000119772/ENSG00000145431/ENSG00000119866/ENSG00000010810/ENSG00000164692/ENSG00000087245/ENSG00000213445/ENSG00000187498/ENSG00000181754/ENSG00000126778/ENSG00000112715/ENSG00000175866/ENSG00000051523/ENSG00000084636/ENSG00000178209/ENSG00000103257/ENSG00000108821/ENSG00000127528/ENSG00000165802/ENSG00000142156
GO:0048846	BP	axon extension involved in axon guidance	37	-1.91159	0.000442635	0.00358663	ENSG00000187122/ENSG00000112902/ENSG00000143434/ENSG00000092421/ENSG00000082684/ENSG00000184347/ENSG00000001617/ENSG00000114251/ENSG00000187764/ENSG00000118257/ENSG00000010319/ENSG00000168758/ENSG00000107562/ENSG00000112715/ENSG00000138623/ENSG00000012171/ENSG00000130827
GO:1902284	BP	neuron projection extension involved in neuron projection guidance	37	-1.91159	0.000442635	0.00358663	ENSG00000187122/ENSG00000112902/ENSG00000143434/ENSG00000092421/ENSG00000082684/ENSG00000184347/ENSG00000001617/ENSG00000114251/ENSG00000187764/ENSG00000118257/ENSG00000010319/ENSG00000168758/ENSG00000107562/ENSG00000112715/ENSG00000138623/ENSG00000012171/ENSG00000130827
GO:0043550	BP	regulation of lipid kinase activity	46	-1.91135	0.000318736	0.00273628	ENSG00000100100/ENSG00000150867/ENSG00000101210/ENSG00000070886/ENSG00000105875/ENSG00000135439/ENSG00000197122/ENSG00000136848/ENSG00000160293/ENSG00000120899/ENSG00000181404/ENSG00000145675/ENSG00000149091/ENSG00000100311/ENSG00000167207/ENSG00000113721/ENSG00000126353/ENSG00000068078/ENSG00000110651
GO:0060428	BP	lung epithelium development	35	-1.9108	0.000504924	0.00399582	ENSG00000137693/ENSG00000129514/ENSG00000126351/ENSG00000070193/ENSG00000168036/ENSG00000147862/ENSG00000116285/ENSG00000124193/ENSG00000126934/ENSG00000066468/ENSG00000188064/ENSG00000164690/ENSG00000137868/ENSG00000141448/ENSG00000008710/ENSG00000078900/ENSG00000197859/ENSG00000127528/ENSG00000125378
GO:0032587	CC	ruffle membrane	92	-1.9106	5.74672e-05	0.000681821	ENSG00000140416/ENSG00000132376/ENSG00000107104/ENSG00000100266/ENSG00000185133/ENSG00000136167/ENSG00000156011/ENSG00000150093/ENSG00000110880/ENSG00000146005/ENSG00000105221/ENSG00000104643/ENSG00000197879/ENSG00000146648/ENSG00000132613/ENSG00000168309/ENSG00000136158/ENSG00000092820/ENSG00000137076/ENSG00000197122/ENSG00000154783/ENSG00000124181/ENSG00000180448/ENSG00000141068/ENSG00000168907…
GO:0048545	BP	response to steroid hormone	268	-1.91038	2.31913e-08	8.40092e-07	ENSG00000156804/ENSG00000136689/ENSG00000090447/ENSG00000147437/ENSG00000153187/ENSG00000133794/ENSG00000116285/ENSG00000112333/ENSG00000156574/ENSG00000132386/ENSG00000152518/ENSG00000197256/ENSG00000182752/ENSG00000111832/ENSG00000132471/ENSG00000140443/ENSG00000153094/ENSG00000100320/ENSG00000184347/ENSG00000165474/ENSG00000106991/ENSG00000124253/ENSG00000155846/ENSG00000121671/ENSG00000143799…
GO:0008015	BP	blood circulation	395	-1.91034	2.19935e-10	1.39381e-08	ENSG00000148834/ENSG00000057663/ENSG00000138119/ENSG00000169057/ENSG00000146535/ENSG00000153162/ENSG00000068305/ENSG00000174059/ENSG00000179776/ENSG00000182197/ENSG00000133116/ENSG00000126351/ENSG00000184719/ENSG00000135547/ENSG00000111319/ENSG00000185053/ENSG00000157087/ENSG00000198049/ENSG00000151702/ENSG00000100243/ENSG00000073712/ENSG00000162337/ENSG00000105974/ENSG00000163485/ENSG00000107796…
GO:0003309	BP	type B pancreatic cell differentiation	23	-1.91034	0.000761591	0.00556905	ENSG00000133794/ENSG00000112175/ENSG00000106615/ENSG00000149577/ENSG00000114251/ENSG00000133895/ENSG00000135414/ENSG00000007372/ENSG00000141448/ENSG00000198719/ENSG00000142208/ENSG00000125378
GO:0006949	BP	syncytium formation	53	-1.90969	0.000164855	0.00160263	ENSG00000011600/ENSG00000148848/ENSG00000010278/ENSG00000166106/ENSG00000134247/ENSG00000145022/ENSG00000143494/ENSG00000162909/ENSG00000150093/ENSG00000077238/ENSG00000147459/ENSG00000137869/ENSG00000101096/ENSG00000113520/ENSG00000105204/ENSG00000100345/ENSG00000154736/ENSG00000110047/ENSG00000064932/ENSG00000181790/ENSG00000107957/ENSG00000187616/ENSG00000023902/ENSG00000079337/ENSG00000196557…
GO:0071496	BP	cellular response to external stimulus	271	-1.90953	2.51522e-08	9.03507e-07	ENSG00000100348/ENSG00000137033/ENSG00000169372/ENSG00000138685/ENSG00000102882/ENSG00000080546/ENSG00000133056/ENSG00000162772/ENSG00000145423/ENSG00000109320/ENSG00000187554/ENSG00000111321/ENSG00000101017/ENSG00000188566/ENSG00000162692/ENSG00000163565/ENSG00000164171/ENSG00000176641/ENSG00000178093/ENSG00000090905/ENSG00000106268/ENSG00000168389/ENSG00000141564/ENSG00000120675/ENSG00000131183…
GO:0060674	BP	placenta blood vessel development	27	-1.90933	0.000922527	0.00656122	ENSG00000163251/ENSG00000071246/ENSG00000161714/ENSG00000136720/ENSG00000184557/ENSG00000008710/ENSG00000162775/ENSG00000185551/ENSG00000142871/ENSG00000142208
GO:0048667	BP	cell morphogenesis involved in neuron differentiation	482	-1.90889	1e-10	7.02252e-09	ENSG00000171533/ENSG00000175544/ENSG00000120332/ENSG00000177103/ENSG00000160145/ENSG00000111962/ENSG00000187122/ENSG00000136830/ENSG00000166313/ENSG00000117298/ENSG00000118276/ENSG00000168280/ENSG00000112902/ENSG00000196358/ENSG00000179242/ENSG00000277363/ENSG00000109062/ENSG00000153404/ENSG00000154928/ENSG00000143320/ENSG00000173786/ENSG00000184349/ENSG00000143434/ENSG00000095397/ENSG00000092421…
GO:0010830	BP	regulation of myotube differentiation	31	-1.90832	0.00128859	0.00859245	ENSG00000068650/ENSG00000112183/ENSG00000136830/ENSG00000184058/ENSG00000183160/ENSG00000108840/ENSG00000168779/ENSG00000142178/ENSG00000176909/ENSG00000171791/ENSG00000068024/ENSG00000103335/ENSG00000157227/ENSG00000003137/ENSG00000148400/ENSG00000132819
GO:0030155	BP	regulation of cell adhesion	635	-1.90831	1e-10	7.02252e-09	ENSG00000120332/ENSG00000110080/ENSG00000105974/ENSG00000143842/ENSG00000145423/ENSG00000169884/ENSG00000164488/ENSG00000115085/ENSG00000065000/ENSG00000132589/ENSG00000143537/ENSG00000107968/ENSG00000103647/ENSG00000162692/ENSG00000112902/ENSG00000134954/ENSG00000133878/ENSG00000134460/ENSG00000117228/ENSG00000126243/ENSG00000080503/ENSG00000164171/ENSG00000092969/ENSG00000140416/ENSG00000172232…
GO:1902742	BP	apoptotic process involved in development	32	-1.90787	0.00108643	0.00751436	ENSG00000162337/ENSG00000171044/ENSG00000092969/ENSG00000153094/ENSG00000184347/ENSG00000101144/ENSG00000028137/ENSG00000163251/ENSG00000158156/ENSG00000180900/ENSG00000067182/ENSG00000275591/ENSG00000142871/ENSG00000184916/ENSG00000109846/ENSG00000148400
GO:0071604	BP	transforming growth factor beta production	39	-1.90719	0.000730989	0.00539078	ENSG00000049323/ENSG00000139329/ENSG00000174059/ENSG00000011600/ENSG00000092969/ENSG00000105855/ENSG00000096384/ENSG00000272398/ENSG00000168477/ENSG00000167711/ENSG00000073756/ENSG00000091972/ENSG00000137801/ENSG00000168961/ENSG00000085741/ENSG00000182704/ENSG00000141448/ENSG00000006210/ENSG00000166949/ENSG00000140564/ENSG00000137507
GO:0048144	BP	fibroblast proliferation	77	-1.90688	8.53206e-05	0.000931476	ENSG00000104332/ENSG00000146648/ENSG00000173207/ENSG00000145431/ENSG00000178685/ENSG00000114251/ENSG00000136848/ENSG00000188064/ENSG00000124762/ENSG00000136104/ENSG00000108773/ENSG00000100311/ENSG00000135446/ENSG00000071626/ENSG00000186897/ENSG00000157933/ENSG00000197461/ENSG00000027847/ENSG00000174775/ENSG00000135744/ENSG00000113721/ENSG00000075426/ENSG00000128342/ENSG00000108175/ENSG00000183087
GO:0048145	BP	regulation of fibroblast proliferation	65	-1.90673	0.000107579	0.00112259	ENSG00000104332/ENSG00000146648/ENSG00000145431/ENSG00000178685/ENSG00000114251/ENSG00000136848/ENSG00000124762/ENSG00000136104/ENSG00000100311/ENSG00000135446/ENSG00000186897/ENSG00000157933/ENSG00000197461/ENSG00000027847/ENSG00000174775/ENSG00000135744/ENSG00000113721/ENSG00000075426/ENSG00000128342/ENSG00000108175/ENSG00000183087
GO:0030308	BP	negative regulation of cell growth	155	-1.90595	2.82102e-06	5.34774e-05	ENSG00000130147/ENSG00000145423/ENSG00000187122/ENSG00000134533/ENSG00000143537/ENSG00000112902/ENSG00000080503/ENSG00000092969/ENSG00000143434/ENSG00000092421/ENSG00000118046/ENSG00000105568/ENSG00000082684/ENSG00000153487/ENSG00000111012/ENSG00000184347/ENSG00000114378/ENSG00000019485/ENSG00000074800/ENSG00000214548/ENSG00000104332/ENSG00000164530/ENSG00000158941/ENSG00000001617/ENSG00000152661…
GO:0048771	BP	tissue remodeling	136	-1.90451	1.61659e-05	0.000235099	ENSG00000197599/ENSG00000151617/ENSG00000147459/ENSG00000155846/ENSG00000159640/ENSG00000140995/ENSG00000104332/ENSG00000164889/ENSG00000135898/ENSG00000197046/ENSG00000011347/ENSG00000114739/ENSG00000160200/ENSG00000197122/ENSG00000152661/ENSG00000186716/ENSG00000159899/ENSG00000168056/ENSG00000101439/ENSG00000087245/ENSG00000115461/ENSG00000120899/ENSG00000169252/ENSG00000123454/ENSG00000142627…
GO:0048009	BP	insulin-like growth factor receptor signaling pathway	42	-1.90417	0.00086504	0.00618623	ENSG00000169047/ENSG00000102882/ENSG00000167779/ENSG00000160691/ENSG00000197081/ENSG00000112175/ENSG00000140443/ENSG00000106070/ENSG00000126934/ENSG00000103197/ENSG00000150938/ENSG00000125845/ENSG00000138615/ENSG00000141753/ENSG00000115461/ENSG00000146674/ENSG00000165458/ENSG00000145675/ENSG00000164976/ENSG00000142208/ENSG00000146830
GO:0060284	BP	regulation of cell development	639	-1.90381	1e-10	7.02252e-09	ENSG00000168036/ENSG00000169884/ENSG00000187122/ENSG00000136830/ENSG00000096070/ENSG00000265763/ENSG00000115085/ENSG00000065000/ENSG00000011600/ENSG00000137642/ENSG00000014123/ENSG00000112902/ENSG00000134954/ENSG00000179242/ENSG00000115415/ENSG00000134460/ENSG00000078674/ENSG00000006071/ENSG00000121989/ENSG00000132872/ENSG00000080503/ENSG00000122378/ENSG00000143320/ENSG00000156642/ENSG00000184349…
GO:0150079	BP	negative regulation of neuroinflammatory response	13	-1.90358	0.000740653	0.00544146	ENSG00000184599/ENSG00000028137/ENSG00000030582/ENSG00000091972/ENSG00000113520/ENSG00000077984/ENSG00000006210/ENSG00000126368
GO:0060419	BP	heart growth	71	-1.90247	0.000173306	0.00166574	ENSG00000114861/ENSG00000106799/ENSG00000160211/ENSG00000108946/ENSG00000137693/ENSG00000138685/ENSG00000135547/ENSG00000170776/ENSG00000008083/ENSG00000173706/ENSG00000092969/ENSG00000153531/ENSG00000197616/ENSG00000069702/ENSG00000164530/ENSG00000066468/ENSG00000136574/ENSG00000137193/ENSG00000089225/ENSG00000182511/ENSG00000163513/ENSG00000141448/ENSG00000139318/ENSG00000060069/ENSG00000157933…
GO:1901386	BP	negative regulation of voltage-gated calcium channel activity	15	-1.90224	0.000873519	0.00622972	ENSG00000125510/ENSG00000198668/ENSG00000178623/ENSG00000120088/ENSG00000166592/ENSG00000164949/ENSG00000160014/ENSG00000099625
GO:0003198	BP	epithelial to mesenchymal transition involved in endocardial cushion formation	14	-1.90159	0.00059378	0.00459178	ENSG00000135547/ENSG00000115170/ENSG00000166292/ENSG00000092969/ENSG00000106991/ENSG00000163909/ENSG00000163513/ENSG00000124216/ENSG00000120149/ENSG00000107831/ENSG00000148400
GO:0045499	MF	chemorepellent activity	25	-1.9015	0.00122671	0.00825749	ENSG00000157168/ENSG00000112902/ENSG00000184349/ENSG00000143434/ENSG00000092421/ENSG00000082684/ENSG00000185070/ENSG00000001617/ENSG00000135333/ENSG00000187764/ENSG00000010319/ENSG00000168758/ENSG00000138623/ENSG00000012171
GO:0060993	BP	kidney morphogenesis	77	-1.90029	0.000103126	0.00108484	ENSG00000185630/ENSG00000101144/ENSG00000168621/ENSG00000125845/ENSG00000153976/ENSG00000188064/ENSG00000171791/ENSG00000124766/ENSG00000164690/ENSG00000085741/ENSG00000126778/ENSG00000125812/ENSG00000130702/ENSG00000008710/ENSG00000135744/ENSG00000112715/ENSG00000005073/ENSG00000166341/ENSG00000113721/ENSG00000128342/ENSG00000005513/ENSG00000143867/ENSG00000162552/ENSG00000107831/ENSG00000125378
GO:0072273	BP	metanephric nephron morphogenesis	19	-1.90003	0.00123076	0.00827046	ENSG00000168621/ENSG00000008710/ENSG00000113721/ENSG00000128342/ENSG00000005513/ENSG00000162552/ENSG00000125378
GO:0001223	MF	transcription coactivator binding	39	-1.9	0.000799303	0.00580668	ENSG00000115415/ENSG00000069667/ENSG00000164362/ENSG00000107485/ENSG00000104973/ENSG00000173039/ENSG00000124496/ENSG00000116809/ENSG00000141448/ENSG00000116016/ENSG00000166949/ENSG00000126778/ENSG00000107187/ENSG00000179348/ENSG00000131196/ENSG00000131759/ENSG00000136807
GO:0008544	BP	epidermis development	273	-1.89953	8.64322e-09	3.62225e-07	ENSG00000173039/ENSG00000102871/ENSG00000127152/ENSG00000146648/ENSG00000066468/ENSG00000186442/ENSG00000134363/ENSG00000105229/ENSG00000184564/ENSG00000165272/ENSG00000114251/ENSG00000159450/ENSG00000186716/ENSG00000197063/ENSG00000181291/ENSG00000116990/ENSG00000172867/ENSG00000135443/ENSG00000196878/ENSG00000189182/ENSG00000065618/ENSG00000135480/ENSG00000064195/ENSG00000113648/ENSG00000171791…
GO:0050673	BP	epithelial cell proliferation	344	-1.89841	2.13714e-09	1.08176e-07	ENSG00000119508/ENSG00000107798/ENSG00000165757/ENSG00000153162/ENSG00000054356/ENSG00000174059/ENSG00000117595/ENSG00000076864/ENSG00000138685/ENSG00000185950/ENSG00000154229/ENSG00000128052/ENSG00000091136/ENSG00000176046/ENSG00000124813/ENSG00000164619/ENSG00000037280/ENSG00000105974/ENSG00000070193/ENSG00000145423/ENSG00000168036/ENSG00000169884/ENSG00000112902/ENSG00000115415/ENSG00000184058…
GO:0005198	MF	structural molecule activity	532	-1.89755	1e-10	7.02252e-09	ENSG00000131095/ENSG00000204248/ENSG00000137267/ENSG00000205420/ENSG00000142676/ENSG00000197971/ENSG00000041982/ENSG00000106333/ENSG00000149506/ENSG00000163520/ENSG00000137309/ENSG00000037042/ENSG00000148357/ENSG00000132535/ENSG00000168477/ENSG00000163453/ENSG00000186442/ENSG00000140092/ENSG00000131711/ENSG00000137076/ENSG00000186340/ENSG00000081277/ENSG00000142541/ENSG00000154330/ENSG00000143314…
GO:0150077	BP	regulation of neuroinflammatory response	26	-1.89745	0.00186545	0.0114588	ENSG00000206531/ENSG00000184599/ENSG00000028137/ENSG00000030582/ENSG00000146216/ENSG00000073756/ENSG00000091972/ENSG00000113520/ENSG00000134780/ENSG00000077984/ENSG00000006210/ENSG00000126368
GO:0033273	BP	response to vitamin	66	-1.89649	0.000101457	0.00107308	ENSG00000131183/ENSG00000197256/ENSG00000140443/ENSG00000111012/ENSG00000104332/ENSG00000101144/ENSG00000159167/ENSG00000119772/ENSG00000177000/ENSG00000131711/ENSG00000160200/ENSG00000100300/ENSG00000165272/ENSG00000136574/ENSG00000073756/ENSG00000137193/ENSG00000182511/ENSG00000110092/ENSG00000204231/ENSG00000169184/ENSG00000057593/ENSG00000113739/ENSG00000131759/ENSG00000003137/ENSG00000162341…
GO:0030036	BP	actin cytoskeleton organization	615	-1.89307	1e-10	7.02252e-09	ENSG00000112419/ENSG00000011600/ENSG00000188677/ENSG00000103647/ENSG00000112902/ENSG00000090924/ENSG00000149564/ENSG00000277363/ENSG00000049540/ENSG00000109062/ENSG00000196396/ENSG00000187017/ENSG00000109079/ENSG00000196405/ENSG00000140416/ENSG00000132376/ENSG00000197321/ENSG00000153531/ENSG00000023516/ENSG00000072422/ENSG00000087495/ENSG00000160691/ENSG00000184349/ENSG00000197872/ENSG00000118194…
GO:0030018	CC	Z disc	110	-1.89264	2.47664e-05	0.000336331	ENSG00000129116/ENSG00000066027/ENSG00000197893/ENSG00000136068/ENSG00000175183/ENSG00000177354/ENSG00000168036/ENSG00000157388/ENSG00000188677/ENSG00000118680/ENSG00000156804/ENSG00000183023/ENSG00000118046/ENSG00000115641/ENSG00000175084/ENSG00000171345/ENSG00000197616/ENSG00000149596/ENSG00000107438/ENSG00000183873/ENSG00000092054/ENSG00000117394/ENSG00000134775/ENSG00000172403/ENSG00000151067…
GO:0051385	BP	response to mineralocorticoid	32	-1.89247	0.00142286	0.00928835	ENSG00000140443/ENSG00000143799/ENSG00000159640/ENSG00000197122/ENSG00000140538/ENSG00000174576/ENSG00000110092/ENSG00000160014/ENSG00000162572/ENSG00000051523/ENSG00000170345/ENSG00000180176
GO:0060395	BP	SMAD protein signal transduction	68	-1.89227	7.84803e-05	0.000866951	ENSG00000124813/ENSG00000183682/ENSG00000156466/ENSG00000092969/ENSG00000102900/ENSG00000026025/ENSG00000156574/ENSG00000112175/ENSG00000115306/ENSG00000143799/ENSG00000101144/ENSG00000116985/ENSG00000125845/ENSG00000157110/ENSG00000138615/ENSG00000135414/ENSG00000163083/ENSG00000143768/ENSG00000166949/ENSG00000157933/ENSG00000123384/ENSG00000137834/ENSG00000108175/ENSG00000101665/ENSG00000143869…
GO:0031960	BP	response to corticosteroid	128	-1.89191	2.83656e-05	0.000377321	ENSG00000156804/ENSG00000136689/ENSG00000090447/ENSG00000153187/ENSG00000116285/ENSG00000132386/ENSG00000152518/ENSG00000182752/ENSG00000140443/ENSG00000153094/ENSG00000184347/ENSG00000165474/ENSG00000106991/ENSG00000124253/ENSG00000155846/ENSG00000143799/ENSG00000159640/ENSG00000130707/ENSG00000159167/ENSG00000163453/ENSG00000119138/ENSG00000168309/ENSG00000197122/ENSG00000140538/ENSG00000168646…
GO:0090288	BP	negative regulation of cellular response to growth factor stimulus	88	-1.89167	5.67606e-05	0.000676528	ENSG00000164619/ENSG00000145423/ENSG00000136830/ENSG00000137642/ENSG00000196396/ENSG00000249915/ENSG00000092421/ENSG00000107485/ENSG00000152804/ENSG00000166147/ENSG00000168939/ENSG00000101938/ENSG00000144355/ENSG00000196562/ENSG00000054938/ENSG00000104332/ENSG00000095739/ENSG00000136158/ENSG00000150938/ENSG00000114251/ENSG00000157240/ENSG00000136848/ENSG00000137801/ENSG00000187045/ENSG00000113520…
GO:0070482	BP	response to oxygen levels	264	-1.89063	5.65805e-08	1.77841e-06	ENSG00000143537/ENSG00000173846/ENSG00000162692/ENSG00000159399/ENSG00000069667/ENSG00000164171/ENSG00000092969/ENSG00000160789/ENSG00000196365/ENSG00000103415/ENSG00000183023/ENSG00000164362/ENSG00000172379/ENSG00000162909/ENSG00000141564/ENSG00000185122/ENSG00000171132/ENSG00000134013/ENSG00000173376/ENSG00000107159/ENSG00000151617/ENSG00000107438/ENSG00000074800/ENSG00000116044/ENSG00000102760…
GO:0035883	BP	enteroendocrine cell differentiation	24	-1.89055	0.00101467	0.00708726	ENSG00000133794/ENSG00000112175/ENSG00000106615/ENSG00000149577/ENSG00000114251/ENSG00000133895/ENSG00000135414/ENSG00000007372/ENSG00000141448/ENSG00000198719/ENSG00000142208/ENSG00000125378
GO:0098773	BP	skin epidermis development	99	-1.89005	2.50771e-05	0.000339368	ENSG00000173039/ENSG00000102871/ENSG00000146648/ENSG00000066468/ENSG00000134363/ENSG00000105229/ENSG00000114251/ENSG00000064195/ENSG00000171791/ENSG00000135925/ENSG00000164690/ENSG00000198728/ENSG00000115461/ENSG00000139648/ENSG00000141448/ENSG00000154856/ENSG00000158055/ENSG00000074047/ENSG00000130702/ENSG00000197461/ENSG00000178209/ENSG00000066322/ENSG00000198719/ENSG00000124216/ENSG00000003137…
GO:0035987	BP	endodermal cell differentiation	37	-1.89004	0.000564273	0.00439814	ENSG00000156574/ENSG00000053747/ENSG00000163508/ENSG00000006712/ENSG00000196878/ENSG00000087245/ENSG00000113648/ENSG00000141448/ENSG00000134871/ENSG00000160255/ENSG00000102996/ENSG00000157227/ENSG00000114270/ENSG00000130635/ENSG00000142156
GO:0061437	BP	renal system vasculature development	22	-1.88929	0.000860411	0.00615877	ENSG00000151617/ENSG00000101144/ENSG00000120738/ENSG00000100311/ENSG00000113721/ENSG00000143867/ENSG00000125378/ENSG00000148400
GO:0061440	BP	kidney vasculature development	22	-1.88929	0.000860411	0.00615877	ENSG00000151617/ENSG00000101144/ENSG00000120738/ENSG00000100311/ENSG00000113721/ENSG00000143867/ENSG00000125378/ENSG00000148400
GO:0048704	BP	embryonic skeletal system morphogenesis	60	-1.88892	0.000298706	0.00259867	ENSG00000187535/ENSG00000124813/ENSG00000177103/ENSG00000168036/ENSG00000184058/ENSG00000156574/ENSG00000168779/ENSG00000106571/ENSG00000070614/ENSG00000114378/ENSG00000137203/ENSG00000112559/ENSG00000101144/ENSG00000066468/ENSG00000116132/ENSG00000171310/ENSG00000163513/ENSG00000164920/ENSG00000166949/ENSG00000126778/ENSG00000139219/ENSG00000005073/ENSG00000128710/ENSG00000157227/ENSG00000143867…
GO:0010517	BP	regulation of phospholipase activity	55	-1.88883	0.000317607	0.0027296	ENSG00000067606/ENSG00000265190/ENSG00000151617/ENSG00000146648/ENSG00000135898/ENSG00000171631/ENSG00000137841/ENSG00000066468/ENSG00000102468/ENSG00000077782/ENSG00000078549/ENSG00000171596/ENSG00000121905/ENSG00000174775/ENSG00000135744/ENSG00000120907/ENSG00000123384/ENSG00000113721/ENSG00000142871/ENSG00000125910/ENSG00000068078
GO:0003714	MF	transcription corepressor activity	161	-1.88749	4.56115e-06	8.08049e-05	ENSG00000153187/ENSG00000171681/ENSG00000115641/ENSG00000069399/ENSG00000124160/ENSG00000127511/ENSG00000230989/ENSG00000130726/ENSG00000100320/ENSG00000153814/ENSG00000074800/ENSG00000137203/ENSG00000178175/ENSG00000124496/ENSG00000143013/ENSG00000181788/ENSG00000119772/ENSG00000178685/ENSG00000105229/ENSG00000163602/ENSG00000196843/ENSG00000156030/ENSG00000167771/ENSG00000101849/ENSG00000197561…
GO:0036293	BP	response to decreased oxygen levels	241	-1.88734	1.10589e-07	3.21658e-06	ENSG00000143537/ENSG00000173846/ENSG00000162692/ENSG00000159399/ENSG00000069667/ENSG00000164171/ENSG00000092969/ENSG00000160789/ENSG00000196365/ENSG00000103415/ENSG00000183023/ENSG00000164362/ENSG00000172379/ENSG00000162909/ENSG00000141564/ENSG00000185122/ENSG00000171132/ENSG00000134013/ENSG00000173376/ENSG00000107159/ENSG00000151617/ENSG00000107438/ENSG00000074800/ENSG00000116044/ENSG00000102760…
GO:0002685	BP	regulation of leukocyte migration	159	-1.88683	7.32533e-06	0.000120466	ENSG00000213654/ENSG00000174600/ENSG00000136141/ENSG00000100599/ENSG00000114251/ENSG00000186716/ENSG00000103056/ENSG00000091972/ENSG00000137801/ENSG00000124205/ENSG00000158714/ENSG00000113520/ENSG00000204305/ENSG00000196839/ENSG00000197561/ENSG00000168961/ENSG00000129422/ENSG00000128340/ENSG00000120899/ENSG00000151651/ENSG00000145675/ENSG00000064666/ENSG00000006210/ENSG00000167207/ENSG00000183018…
GO:0046697	BP	decidualization	19	-1.88645	0.00149606	0.00965383	ENSG00000111012/ENSG00000165474/ENSG00000143799/ENSG00000159167/ENSG00000133895/ENSG00000073756/ENSG00000187266/ENSG00000164733/ENSG00000172270/ENSG00000128342/ENSG00000113739
GO:0045214	BP	sarcomere organization	38	-1.88639	0.000845139	0.00609422	ENSG00000170776/ENSG00000175183/ENSG00000140416/ENSG00000118194/ENSG00000150093/ENSG00000171345/ENSG00000197616/ENSG00000112658/ENSG00000092054/ENSG00000134775/ENSG00000122367/ENSG00000154358/ENSG00000036448/ENSG00000148677/ENSG00000159176/ENSG00000178209/ENSG00000128591/ENSG00000071127/ENSG00000130595
GO:0016525	BP	negative regulation of angiogenesis	80	-1.88611	9.93751e-05	0.00105679	ENSG00000168036/ENSG00000136830/ENSG00000115415/ENSG00000006071/ENSG00000092969/ENSG00000092421/ENSG00000152804/ENSG00000132386/ENSG00000126016/ENSG00000163638/ENSG00000102760/ENSG00000154734/ENSG00000000005/ENSG00000136158/ENSG00000186340/ENSG00000101280/ENSG00000112761/ENSG00000136848/ENSG00000137801/ENSG00000142798/ENSG00000071246/ENSG00000117560/ENSG00000113140/ENSG00000185359/ENSG00000142627…
GO:0031346	BP	positive regulation of cell projection organization	311	-1.88573	8.48385e-09	3.57468e-07	ENSG00000112902/ENSG00000179242/ENSG00000058453/ENSG00000164171/ENSG00000143320/ENSG00000156642/ENSG00000184349/ENSG00000005884/ENSG00000111859/ENSG00000162065/ENSG00000118046/ENSG00000184402/ENSG00000187688/ENSG00000149798/ENSG00000155066/ENSG00000103264/ENSG00000129244/ENSG00000132386/ENSG00000124782/ENSG00000112175/ENSG00000166454/ENSG00000118432/ENSG00000133216/ENSG00000110880/ENSG00000119812…
GO:0010586	BP	miRNA metabolic process	88	-1.88533	6.47143e-05	0.000751785	ENSG00000112658/ENSG00000173039/ENSG00000102554/ENSG00000146648/ENSG00000125845/ENSG00000118689/ENSG00000187079/ENSG00000072310/ENSG00000120738/ENSG00000196700/ENSG00000141448/ENSG00000100311/ENSG00000166949/ENSG00000100968/ENSG00000174775/ENSG00000179348/ENSG00000088247/ENSG00000137834/ENSG00000131759/ENSG00000168874/ENSG00000196498/ENSG00000163874/ENSG00000108654/ENSG00000136826/ENSG00000125378…
GO:0046885	BP	regulation of hormone biosynthetic process	21	-1.88401	0.00187515	0.0115093	ENSG00000153162/ENSG00000113231/ENSG00000109320/ENSG00000112175/ENSG00000140443/ENSG00000111012/ENSG00000125845/ENSG00000120738/ENSG00000162676/ENSG00000145214/ENSG00000163399/ENSG00000049239/ENSG00000050165/ENSG00000113739/ENSG00000162552
GO:0090520	BP	sphingolipid mediated signaling pathway	14	-1.88368	0.000751071	0.00551281	ENSG00000180739/ENSG00000092820/ENSG00000103056/ENSG00000213694/ENSG00000183018/ENSG00000063176/ENSG00000170989/ENSG00000142208/ENSG00000125910
GO:0007169	BP	transmembrane receptor protein tyrosine kinase signaling pathway	524	-1.88349	1e-10	7.02252e-09	ENSG00000104368/ENSG00000182197/ENSG00000101265/ENSG00000104660/ENSG00000155256/ENSG00000133116/ENSG00000011465/ENSG00000145192/ENSG00000134243/ENSG00000104213/ENSG00000138685/ENSG00000112562/ENSG00000169047/ENSG00000107954/ENSG00000185950/ENSG00000102882/ENSG00000128052/ENSG00000104635/ENSG00000157168/ENSG00000124813/ENSG00000100842/ENSG00000037280/ENSG00000160145/ENSG00000070193/ENSG00000156427…
GO:1904036	BP	negative regulation of epithelial cell apoptotic process	39	-1.88262	0.0010589	0.00735662	ENSG00000154188/ENSG00000168884/ENSG00000140992/ENSG00000160710/ENSG00000137693/ENSG00000179776/ENSG00000128052/ENSG00000176046/ENSG00000130669/ENSG00000112902/ENSG00000164362/ENSG00000107485/ENSG00000153113/ENSG00000124193/ENSG00000140443/ENSG00000173376/ENSG00000116044/ENSG00000148737/ENSG00000113520/ENSG00000171791/ENSG00000118503/ENSG00000111276/ENSG00000179348/ENSG00000109501/ENSG00000183087…
GO:1902074	BP	response to salt	309	-1.88243	5.32007e-09	2.41104e-07	ENSG00000185122/ENSG00000140848/ENSG00000131183/ENSG00000118432/ENSG00000142319/ENSG00000171132/ENSG00000185920/ENSG00000158856/ENSG00000107859/ENSG00000140443/ENSG00000108405/ENSG00000156711/ENSG00000121281/ENSG00000151617/ENSG00000183873/ENSG00000116044/ENSG00000096433/ENSG00000124772/ENSG00000162734/ENSG00000162517/ENSG00000164082/ENSG00000084112/ENSG00000114353/ENSG00000132535/ENSG00000119772…
GO:0060048	BP	cardiac muscle contraction	112	-1.88193	3.34818e-05	0.00043717	ENSG00000197616/ENSG00000183873/ENSG00000170214/ENSG00000177098/ENSG00000143153/ENSG00000034152/ENSG00000092054/ENSG00000159167/ENSG00000151067/ENSG00000013016/ENSG00000136574/ENSG00000152661/ENSG00000171385/ENSG00000105711/ENSG00000198668/ENSG00000265107/ENSG00000018625/ENSG00000149575/ENSG00000148180/ENSG00000134571/ENSG00000120457/ENSG00000121361/ENSG00000100604/ENSG00000163399/ENSG00000171298…
GO:0043410	BP	positive regulation of MAPK cascade	377	-1.88189	6.47553e-10	3.79524e-08	ENSG00000138685/ENSG00000170776/ENSG00000198121/ENSG00000102970/ENSG00000137575/ENSG00000198049/ENSG00000131080/ENSG00000154229/ENSG00000102882/ENSG00000128052/ENSG00000073712/ENSG00000157168/ENSG00000164619/ENSG00000037280/ENSG00000135960/ENSG00000070193/ENSG00000156427/ENSG00000163485/ENSG00000162733/ENSG00000168036/ENSG00000167779/ENSG00000107796/ENSG00000111321/ENSG00000101017/ENSG00000127863…
GO:0000165	BP	MAPK cascade	620	-1.88064	1e-10	7.02252e-09	ENSG00000149089/ENSG00000138685/ENSG00000170776/ENSG00000198121/ENSG00000102970/ENSG00000137575/ENSG00000198049/ENSG00000131080/ENSG00000143851/ENSG00000154229/ENSG00000102882/ENSG00000128052/ENSG00000188716/ENSG00000073712/ENSG00000162772/ENSG00000157168/ENSG00000164619/ENSG00000037280/ENSG00000135960/ENSG00000105974/ENSG00000172053/ENSG00000141956/ENSG00000070193/ENSG00000156427/ENSG00000163485…
GO:0090504	BP	epiboly	31	-1.88062	0.00179738	0.0110931	ENSG00000150093/ENSG00000124782/ENSG00000026508/ENSG00000177697/ENSG00000204580/ENSG00000154764/ENSG00000159753/ENSG00000139567/ENSG00000142871/ENSG00000130635/ENSG00000120149/ENSG00000196924
GO:0050768	BP	negative regulation of neurogenesis	120	-1.88044	3.29371e-05	0.000431504	ENSG00000168036/ENSG00000187122/ENSG00000137642/ENSG00000112902/ENSG00000078674/ENSG00000006071/ENSG00000132872/ENSG00000143434/ENSG00000092421/ENSG00000170075/ENSG00000112333/ENSG00000082684/ENSG00000133216/ENSG00000100697/ENSG00000144355/ENSG00000107859/ENSG00000148704/ENSG00000197971/ENSG00000197283/ENSG00000101144/ENSG00000001617/ENSG00000100300/ENSG00000135333/ENSG00000140538/ENSG00000114251…
GO:0072170	BP	metanephric tubule development	17	-1.88022	0.00171235	0.0107297	ENSG00000188064/ENSG00000008710/ENSG00000128342/ENSG00000005513/ENSG00000143867/ENSG00000162552
GO:0043408	BP	regulation of MAPK cascade	538	-1.87932	1e-10	7.02252e-09	ENSG00000149089/ENSG00000138685/ENSG00000170776/ENSG00000198121/ENSG00000102970/ENSG00000137575/ENSG00000198049/ENSG00000131080/ENSG00000154229/ENSG00000102882/ENSG00000128052/ENSG00000188716/ENSG00000073712/ENSG00000162772/ENSG00000157168/ENSG00000164619/ENSG00000037280/ENSG00000135960/ENSG00000105974/ENSG00000172053/ENSG00000141956/ENSG00000070193/ENSG00000156427/ENSG00000163485/ENSG00000162733…
GO:0051899	BP	membrane depolarization	67	-1.8792	0.000177309	0.00168757	ENSG00000011465/ENSG00000128052/ENSG00000105974/ENSG00000157388/ENSG00000070729/ENSG00000183023/ENSG00000138622/ENSG00000126709/ENSG00000067606/ENSG00000183873/ENSG00000177098/ENSG00000143799/ENSG00000101986/ENSG00000151067/ENSG00000197122/ENSG00000100300/ENSG00000105711/ENSG00000128245/ENSG00000265107/ENSG00000018625/ENSG00000149575/ENSG00000089225/ENSG00000176720/ENSG00000171791/ENSG00000022267…
GO:0050920	BP	regulation of chemotaxis	170	-1.87914	1.77452e-06	3.62104e-05	ENSG00000138685/ENSG00000112562/ENSG00000100034/ENSG00000198121/ENSG00000102882/ENSG00000128052/ENSG00000070193/ENSG00000156427/ENSG00000187122/ENSG00000112902/ENSG00000164171/ENSG00000172232/ENSG00000143434/ENSG00000107175/ENSG00000111859/ENSG00000092421/ENSG00000117525/ENSG00000117090/ENSG00000103496/ENSG00000082684/ENSG00000108861/ENSG00000136535/ENSG00000137869/ENSG00000001617/ENSG00000213654…
GO:0005267	MF	potassium channel activity	100	-1.87879	1.60678e-05	0.000234109	ENSG00000170049/ENSG00000153822/ENSG00000168418/ENSG00000069424/ENSG00000164626/ENSG00000260458/ENSG00000120049/ENSG00000171385/ENSG00000156113/ENSG00000115041/ENSG00000178342/ENSG00000026559/ENSG00000187486/ENSG00000149575/ENSG00000120457/ENSG00000162728/ENSG00000121361/ENSG00000129159/ENSG00000099822/ENSG00000158445/ENSG00000117013/ENSG00000184185/ENSG00000095981/ENSG00000107147/ENSG00000164051…
GO:0050772	BP	positive regulation of axonogenesis	70	-1.87859	0.000174698	0.00167298	ENSG00000112902/ENSG00000179242/ENSG00000143320/ENSG00000184349/ENSG00000118046/ENSG00000187688/ENSG00000168779/ENSG00000247596/ENSG00000112658/ENSG00000126934/ENSG00000131711/ENSG00000115694/ENSG00000187764/ENSG00000076356/ENSG00000108830/ENSG00000181754/ENSG00000176248/ENSG00000107562/ENSG00000112715/ENSG00000196576/ENSG00000138623/ENSG00000203879/ENSG00000164050/ENSG00000198753/ENSG00000004399…
GO:0035315	BP	hair cell differentiation	44	-1.87853	0.000584213	0.00452285	ENSG00000184564/ENSG00000181291/ENSG00000116990/ENSG00000064195/ENSG00000107736/ENSG00000180900/ENSG00000176058/ENSG00000101384/ENSG00000078579/ENSG00000137474/ENSG00000053918/ENSG00000198719/ENSG00000184916/ENSG00000164093/ENSG00000125378/ENSG00000148400
GO:0030546	MF	signaling receptor activator activity	284	-1.8784	3.41119e-08	1.16115e-06	ENSG00000153162/ENSG00000164404/ENSG00000172349/ENSG00000133116/ENSG00000049130/ENSG00000069482/ENSG00000137033/ENSG00000187094/ENSG00000138685/ENSG00000117586/ENSG00000102970/ENSG00000160182/ENSG00000157168/ENSG00000183682/ENSG00000042832/ENSG00000160097/ENSG00000070193/ENSG00000106952/ENSG00000156427/ENSG00000145423/ENSG00000169884/ENSG00000115596/ENSG00000204414/ENSG00000112902/ENSG00000156466…
GO:0009404	BP	toxin metabolic process	14	-1.87813	0.000814065	0.00589196	ENSG00000156239/ENSG00000116044/ENSG00000073067/ENSG00000138061/ENSG00000180176
GO:0050654	BP	chondroitin sulfate proteoglycan metabolic process	33	-1.87756	0.0011425	0.0078327	ENSG00000164318/ENSG00000127415/ENSG00000182197/ENSG00000011465/ENSG00000111817/ENSG00000103489/ENSG00000173376/ENSG00000147408/ENSG00000114378/ENSG00000131873/ENSG00000015532/ENSG00000155893/ENSG00000171310/ENSG00000033100/ENSG00000176022/ENSG00000107742/ENSG00000182022/ENSG00000182492/ENSG00000122863/ENSG00000123989
GO:1901201	BP	regulation of extracellular matrix assembly	15	-1.87751	0.00124456	0.00834168	ENSG00000102760/ENSG00000019144/ENSG00000169604/ENSG00000166949/ENSG00000135744/ENSG00000138080/ENSG00000148400
GO:0022617	BP	extracellular matrix disassembly	47	-1.87745	0.000650196	0.00491589	ENSG00000163975/ENSG00000187045/ENSG00000101439/ENSG00000174705/ENSG00000197561/ENSG00000087245/ENSG00000204580/ENSG00000154736/ENSG00000181404/ENSG00000151651/ENSG00000163346/ENSG00000160867/ENSG00000102996/ENSG00000159753/ENSG00000123384/ENSG00000140564/ENSG00000157227
GO:0045581	BP	negative regulation of T cell differentiation	32	-1.87709	0.00170461	0.0106898	ENSG00000106571/ENSG00000077238/ENSG00000020633/ENSG00000125347/ENSG00000164889/ENSG00000113520/ENSG00000164690/ENSG00000089692/ENSG00000136630/ENSG00000160685/ENSG00000113916/ENSG00000101665/ENSG00000163874/ENSG00000125378
GO:0043552	BP	positive regulation of phosphatidylinositol 3-kinase activity	26	-1.87636	0.0023496	0.0137698	ENSG00000070886/ENSG00000135439/ENSG00000197122/ENSG00000160293/ENSG00000120899/ENSG00000100311/ENSG00000167207/ENSG00000113721/ENSG00000126353/ENSG00000068078
GO:0048592	BP	eye morphogenesis	128	-1.87599	3.97355e-05	0.00050043	ENSG00000163913/ENSG00000138685/ENSG00000128052/ENSG00000077092/ENSG00000175544/ENSG00000162337/ENSG00000168036/ENSG00000100987/ENSG00000137936/ENSG00000154928/ENSG00000184254/ENSG00000168389/ENSG00000166147/ENSG00000112893/ENSG00000139445/ENSG00000133216/ENSG00000107859/ENSG00000006611/ENSG00000178764/ENSG00000106571/ENSG00000112041/ENSG00000137203/ENSG00000101144/ENSG00000057657/ENSG00000143995…
GO:0002076	BP	osteoblast development	12	-1.87574	0.000614987	0.00471833	ENSG00000124813/ENSG00000120332/ENSG00000162337/ENSG00000133895/ENSG00000164690/ENSG00000160801/ENSG00000166949/ENSG00000074047/ENSG00000087085/ENSG00000120149
GO:0048841	BP	regulation of axon extension involved in axon guidance	33	-1.87548	0.00119857	0.00811511	ENSG00000187122/ENSG00000112902/ENSG00000143434/ENSG00000092421/ENSG00000082684/ENSG00000001617/ENSG00000114251/ENSG00000187764/ENSG00000010319/ENSG00000168758/ENSG00000107562/ENSG00000112715/ENSG00000138623/ENSG00000012171/ENSG00000130827
GO:0060037	BP	pharyngeal system development	22	-1.87473	0.000976094	0.00684847	ENSG00000115170/ENSG00000117298/ENSG00000184058/ENSG00000092969/ENSG00000107485/ENSG00000112175/ENSG00000185920/ENSG00000151617/ENSG00000101144/ENSG00000076356/ENSG00000126778/ENSG00000016082/ENSG00000107831/ENSG00000125378
GO:2000179	BP	positive regulation of neural precursor cell proliferation	41	-1.87455	0.000317192	0.00272904	ENSG00000082014/ENSG00000170075/ENSG00000112333/ENSG00000150093/ENSG00000104290/ENSG00000198026/ENSG00000107859/ENSG00000106571/ENSG00000114353/ENSG00000205336/ENSG00000007372/ENSG00000164690/ENSG00000006210/ENSG00000198835/ENSG00000112715/ENSG00000132688/ENSG00000148400
GO:0072012	BP	glomerulus vasculature development	20	-1.87408	0.00149127	0.00963885	ENSG00000151617/ENSG00000101144/ENSG00000120738/ENSG00000100311/ENSG00000113721/ENSG00000143867/ENSG00000125378/ENSG00000148400
GO:0002026	BP	regulation of the force of heart contraction	23	-1.87392	0.00116776	0.00794947	ENSG00000105974/ENSG00000183023/ENSG00000164867/ENSG00000197616/ENSG00000092054/ENSG00000018625/ENSG00000100604/ENSG00000163399/ENSG00000171298/ENSG00000120907/ENSG00000127129/ENSG00000173020/ENSG00000160808
GO:0030858	BP	positive regulation of epithelial cell differentiation	39	-1.87329	0.00125018	0.00836496	ENSG00000153162/ENSG00000138685/ENSG00000166292/ENSG00000168036/ENSG00000169884/ENSG00000133321/ENSG00000136451/ENSG00000185920/ENSG00000111012/ENSG00000272398/ENSG00000101144/ENSG00000168621/ENSG00000125845/ENSG00000113648/ENSG00000007372/ENSG00000139567/ENSG00000078900/ENSG00000128342/ENSG00000168874/ENSG00000125378/ENSG00000148400
GO:0030029	BP	actin filament-based process	688	-1.87312	1e-10	7.02252e-09	ENSG00000105974/ENSG00000169994/ENSG00000070193/ENSG00000163485/ENSG00000177105/ENSG00000107796/ENSG00000070182/ENSG00000157388/ENSG00000112419/ENSG00000011600/ENSG00000188677/ENSG00000103647/ENSG00000112902/ENSG00000090924/ENSG00000149564/ENSG00000277363/ENSG00000049540/ENSG00000109062/ENSG00000196396/ENSG00000187017/ENSG00000109079/ENSG00000196405/ENSG00000140416/ENSG00000132376/ENSG00000197321…
GO:0031344	BP	regulation of cell projection organization	576	-1.87286	1e-10	7.02252e-09	ENSG00000120332/ENSG00000111962/ENSG00000105974/ENSG00000169762/ENSG00000177105/ENSG00000162733/ENSG00000145423/ENSG00000187122/ENSG00000101213/ENSG00000112902/ENSG00000196358/ENSG00000179242/ENSG00000277363/ENSG00000058453/ENSG00000164171/ENSG00000196405/ENSG00000185924/ENSG00000143320/ENSG00000156642/ENSG00000184349/ENSG00000143434/ENSG00000005884/ENSG00000107104/ENSG00000111859/ENSG00000173947…
GO:0030326	BP	embryonic limb morphogenesis	95	-1.87272	6.54028e-05	0.000754522	ENSG00000077092/ENSG00000187535/ENSG00000124813/ENSG00000162337/ENSG00000145423/ENSG00000168036/ENSG00000117298/ENSG00000150893/ENSG00000092969/ENSG00000143320/ENSG00000109906/ENSG00000185920/ENSG00000168779/ENSG00000108641/ENSG00000153094/ENSG00000106571/ENSG00000137203/ENSG00000179029/ENSG00000185630/ENSG00000101144/ENSG00000152601/ENSG00000151067/ENSG00000114251/ENSG00000116132/ENSG00000172819…
GO:0035113	BP	embryonic appendage morphogenesis	95	-1.87272	6.54028e-05	0.000754522	ENSG00000077092/ENSG00000187535/ENSG00000124813/ENSG00000162337/ENSG00000145423/ENSG00000168036/ENSG00000117298/ENSG00000150893/ENSG00000092969/ENSG00000143320/ENSG00000109906/ENSG00000185920/ENSG00000168779/ENSG00000108641/ENSG00000153094/ENSG00000106571/ENSG00000137203/ENSG00000179029/ENSG00000185630/ENSG00000101144/ENSG00000152601/ENSG00000151067/ENSG00000114251/ENSG00000116132/ENSG00000172819…
GO:0045822	BP	negative regulation of heart contraction	16	-1.87208	0.00134779	0.0089261	ENSG00000018625/ENSG00000163399/ENSG00000120907/ENSG00000173020/ENSG00000163874/ENSG00000136717
GO:0035567	BP	non-canonical Wnt signaling pathway	61	-1.87178	0.000583592	0.00452285	ENSG00000165617/ENSG00000100592/ENSG00000104290/ENSG00000004975/ENSG00000169071/ENSG00000163637/ENSG00000104332/ENSG00000185483/ENSG00000015133/ENSG00000141551/ENSG00000163251/ENSG00000155760/ENSG00000114251/ENSG00000157240/ENSG00000162738/ENSG00000085741/ENSG00000142632/ENSG00000154764/ENSG00000146122/ENSG00000158055/ENSG00000140807/ENSG00000143126/ENSG00000008300/ENSG00000162552/ENSG00000107404
GO:1903265	BP	positive regulation of tumor necrosis factor-mediated signaling pathway	10	-1.87176	0.0013752	0.00903093	ENSG00000204388/ENSG00000137752/ENSG00000162511/ENSG00000204389
GO:0015079	MF	potassium ion transmembrane transporter activity	136	-1.87105	3.55893e-05	0.000457032	ENSG00000143153/ENSG00000170049/ENSG00000153822/ENSG00000168418/ENSG00000150403/ENSG00000069424/ENSG00000164626/ENSG00000066230/ENSG00000260458/ENSG00000120049/ENSG00000171385/ENSG00000156113/ENSG00000115041/ENSG00000105675/ENSG00000178342/ENSG00000026559/ENSG00000018625/ENSG00000187486/ENSG00000149575/ENSG00000120457/ENSG00000162728/ENSG00000121361/ENSG00000124067/ENSG00000129159/ENSG00000099822…
GO:0072017	BP	distal tubule development	10	-1.87087	0.00140854	0.00921879	ENSG00000101384/ENSG00000008710/ENSG00000148400
GO:0042472	BP	inner ear morphogenesis	77	-1.87083	0.000174466	0.00167298	ENSG00000184058/ENSG00000109062/ENSG00000184254/ENSG00000095397/ENSG00000107485/ENSG00000133216/ENSG00000104290/ENSG00000144749/ENSG00000004975/ENSG00000112837/ENSG00000006611/ENSG00000137203/ENSG00000091536/ENSG00000066468/ENSG00000136158/ENSG00000184564/ENSG00000114251/ENSG00000186716/ENSG00000112320/ENSG00000116132/ENSG00000107736/ENSG00000180900/ENSG00000176058/ENSG00000129749/ENSG00000117013…
GO:0002720	BP	positive regulation of cytokine production involved in immune response	64	-1.87052	0.000147723	0.00146688	ENSG00000107485/ENSG00000117090/ENSG00000067606/ENSG00000167191/ENSG00000163362/ENSG00000134321/ENSG00000163251/ENSG00000179630/ENSG00000204592/ENSG00000114251/ENSG00000162889/ENSG00000196843/ENSG00000113520/ENSG00000166710/ENSG00000167207/ENSG00000063176/ENSG00000187796/ENSG00000138623/ENSG00000206503/ENSG00000157873/ENSG00000103257/ENSG00000162511/ENSG00000110651
GO:0120255	BP	olefinic compound biosynthetic process	16	-1.87015	0.00142394	0.00928835	ENSG00000112175/ENSG00000131748/ENSG00000137869/ENSG00000125845/ENSG00000277893/ENSG00000120738/ENSG00000145214/ENSG00000049239/ENSG00000050165/ENSG00000162552/ENSG00000196557
GO:0060038	BP	cardiac muscle cell proliferation	41	-1.86898	0.000340939	0.00288871	ENSG00000112062/ENSG00000105989/ENSG00000107779/ENSG00000159216/ENSG00000081189/ENSG00000170312/ENSG00000106799/ENSG00000108946/ENSG00000137693/ENSG00000138685/ENSG00000135547/ENSG00000008083/ENSG00000092969/ENSG00000069702/ENSG00000066468/ENSG00000137193/ENSG00000089225/ENSG00000182511/ENSG00000163513/ENSG00000141448/ENSG00000157933/ENSG00000078579/ENSG00000078900/ENSG00000148400/ENSG00000185386
GO:0021879	BP	forebrain neuron differentiation	30	-1.86894	0.00110501	0.00762937	ENSG00000177551/ENSG00000144355/ENSG00000173376/ENSG00000136535/ENSG00000127152/ENSG00000066468/ENSG00000166710/ENSG00000007372/ENSG00000118257/ENSG00000251322/ENSG00000179348/ENSG00000108175/ENSG00000114554/ENSG00000130827
GO:0044319	BP	wound healing, spreading of cells	30	-1.86824	0.00111927	0.00769374	ENSG00000150093/ENSG00000124782/ENSG00000026508/ENSG00000177697/ENSG00000204580/ENSG00000154764/ENSG00000159753/ENSG00000139567/ENSG00000142871/ENSG00000130635/ENSG00000120149/ENSG00000196924
GO:0090505	BP	epiboly involved in wound healing	30	-1.86824	0.00111927	0.00769374	ENSG00000150093/ENSG00000124782/ENSG00000026508/ENSG00000177697/ENSG00000204580/ENSG00000154764/ENSG00000159753/ENSG00000139567/ENSG00000142871/ENSG00000130635/ENSG00000120149/ENSG00000196924
GO:0060026	BP	convergent extension	12	-1.8675	0.00068015	0.00507346	ENSG00000145423/ENSG00000004975/ENSG00000130726/ENSG00000104332/ENSG00000114251/ENSG00000085741/ENSG00000140807/ENSG00000107404
GO:0003013	BP	circulatory system process	476	-1.86731	1e-10	7.02252e-09	ENSG00000148834/ENSG00000057663/ENSG00000138119/ENSG00000110436/ENSG00000169057/ENSG00000146535/ENSG00000153162/ENSG00000068305/ENSG00000174059/ENSG00000179776/ENSG00000182197/ENSG00000133116/ENSG00000126351/ENSG00000130881/ENSG00000184719/ENSG00000135547/ENSG00000111319/ENSG00000170776/ENSG00000138074/ENSG00000185053/ENSG00000003989/ENSG00000157087/ENSG00000198049/ENSG00000151702/ENSG00000100243…
GO:0030510	BP	regulation of BMP signaling pathway	85	-1.86723	7.29495e-05	0.000821737	ENSG00000101938/ENSG00000144355/ENSG00000054938/ENSG00000106991/ENSG00000104332/ENSG00000095739/ENSG00000141622/ENSG00000134363/ENSG00000150938/ENSG00000105701/ENSG00000136574/ENSG00000114251/ENSG00000157240/ENSG00000187045/ENSG00000146197/ENSG00000182175/ENSG00000188779/ENSG00000141448/ENSG00000166033/ENSG00000106031/ENSG00000102935/ENSG00000157933/ENSG00000139567/ENSG00000148204/ENSG00000142871…
GO:0014002	BP	astrocyte development	27	-1.86614	0.00150921	0.00969852	ENSG00000026025/ENSG00000169071/ENSG00000123560/ENSG00000131095/ENSG00000185483/ENSG00000030582/ENSG00000134198/ENSG00000146216/ENSG00000204305/ENSG00000172037/ENSG00000123384/ENSG00000198719/ENSG00000126368
GO:0001533	CC	cornified envelope	32	-1.8656	0.00184548	0.0113459	ENSG00000182718/ENSG00000081277/ENSG00000159450/ENSG00000172867/ENSG00000189182/ENSG00000092295/ENSG00000184363/ENSG00000128422/ENSG00000186847/ENSG00000186832
GO:0097048	BP	dendritic cell apoptotic process	10	-1.86453	0.00154189	0.00986786	ENSG00000168961/ENSG00000171791/ENSG00000107562/ENSG00000126353/ENSG00000183087
GO:2000668	BP	regulation of dendritic cell apoptotic process	10	-1.86453	0.00154189	0.00986786	ENSG00000168961/ENSG00000171791/ENSG00000107562/ENSG00000126353/ENSG00000183087
GO:0048008	BP	platelet-derived growth factor receptor signaling pathway	51	-1.86378	0.000786764	0.00572092	ENSG00000109062/ENSG00000166224/ENSG00000196396/ENSG00000163659/ENSG00000117525/ENSG00000160013/ENSG00000107372/ENSG00000145431/ENSG00000197122/ENSG00000103056/ENSG00000185359/ENSG00000100311/ENSG00000197461/ENSG00000112715/ENSG00000057593/ENSG00000123384/ENSG00000265972/ENSG00000050820/ENSG00000144655/ENSG00000113721/ENSG00000169220/ENSG00000173546/ENSG00000130787
GO:0034650	BP	cortisol metabolic process	10	-1.86349	0.00155856	0.00993376	ENSG00000112175/ENSG00000125845/ENSG00000145214/ENSG00000176387/ENSG00000049239/ENSG00000050165/ENSG00000162552/ENSG00000196557
GO:0048010	BP	vascular endothelial growth factor receptor signaling pathway	43	-1.863	0.00116281	0.00792314	ENSG00000128052/ENSG00000037280/ENSG00000070193/ENSG00000156427/ENSG00000136830/ENSG00000196396/ENSG00000249915/ENSG00000166501/ENSG00000152804/ENSG00000106070/ENSG00000114738/ENSG00000197122/ENSG00000136848/ENSG00000162889/ENSG00000010810/ENSG00000160293/ENSG00000185359/ENSG00000120899/ENSG00000173269/ENSG00000112715/ENSG00000119630/ENSG00000050820/ENSG00000138080
GO:0120035	BP	regulation of plasma membrane bounded cell projection organization	563	-1.86255	1e-10	7.02252e-09	ENSG00000156642/ENSG00000184349/ENSG00000143434/ENSG00000005884/ENSG00000107104/ENSG00000111859/ENSG00000092421/ENSG00000107485/ENSG00000162065/ENSG00000118046/ENSG00000184402/ENSG00000185133/ENSG00000187688/ENSG00000149798/ENSG00000168389/ENSG00000112333/ENSG00000103264/ENSG00000083799/ENSG00000026025/ENSG00000129244/ENSG00000132386/ENSG00000124782/ENSG00000112175/ENSG00000166454/ENSG00000082684…
GO:0031668	BP	cellular response to extracellular stimulus	217	-1.86232	6.88567e-07	1.5833e-05	ENSG00000188566/ENSG00000162692/ENSG00000163565/ENSG00000176641/ENSG00000178093/ENSG00000090905/ENSG00000106268/ENSG00000168389/ENSG00000141564/ENSG00000120675/ENSG00000131183/ENSG00000197256/ENSG00000144118/ENSG00000112561/ENSG00000140443/ENSG00000115592/ENSG00000111012/ENSG00000104824/ENSG00000186654/ENSG00000135821/ENSG00000116044/ENSG00000124253/ENSG00000112658/ENSG00000139112/ENSG00000150907…
GO:0048018	MF	receptor ligand activity	277	-1.86123	2.96231e-08	1.04485e-06	ENSG00000153162/ENSG00000164404/ENSG00000172349/ENSG00000133116/ENSG00000049130/ENSG00000069482/ENSG00000137033/ENSG00000187094/ENSG00000138685/ENSG00000117586/ENSG00000102970/ENSG00000160182/ENSG00000157168/ENSG00000183682/ENSG00000042832/ENSG00000160097/ENSG00000070193/ENSG00000106952/ENSG00000156427/ENSG00000145423/ENSG00000169884/ENSG00000115596/ENSG00000204414/ENSG00000112902/ENSG00000156466…
GO:1904019	BP	epithelial cell apoptotic process	93	-1.86113	3.57414e-05	0.000458231	ENSG00000154188/ENSG00000168884/ENSG00000140992/ENSG00000144802/ENSG00000160710/ENSG00000177119/ENSG00000197442/ENSG00000137693/ENSG00000179776/ENSG00000128052/ENSG00000101412/ENSG00000176046/ENSG00000130669/ENSG00000101017/ENSG00000141480/ENSG00000112902/ENSG00000164362/ENSG00000107485/ENSG00000134825/ENSG00000153113/ENSG00000124193/ENSG00000140443/ENSG00000173376/ENSG00000150593/ENSG00000151617…
GO:0030204	BP	chondroitin sulfate metabolic process	29	-1.86084	0.00142981	0.00931885	ENSG00000164318/ENSG00000127415/ENSG00000182197/ENSG00000011465/ENSG00000111817/ENSG00000103489/ENSG00000173376/ENSG00000147408/ENSG00000114378/ENSG00000131873/ENSG00000015532/ENSG00000171310/ENSG00000033100/ENSG00000176022/ENSG00000107742/ENSG00000182022/ENSG00000182492/ENSG00000122863/ENSG00000123989
GO:0060415	BP	muscle tissue morphogenesis	54	-1.86057	0.000757532	0.00554456	ENSG00000135766/ENSG00000180209/ENSG00000106799/ENSG00000101306/ENSG00000168542/ENSG00000128917/ENSG00000135547/ENSG00000157168/ENSG00000184058/ENSG00000173706/ENSG00000092969/ENSG00000140416/ENSG00000118194/ENSG00000168779/ENSG00000197616/ENSG00000151617/ENSG00000065534/ENSG00000106991/ENSG00000197381/ENSG00000069702/ENSG00000092054/ENSG00000066468/ENSG00000125845/ENSG00000114251/ENSG00000157240…
GO:0072044	BP	collecting duct development	14	-1.8605	0.00108278	0.00749579	ENSG00000164488/ENSG00000185920/ENSG00000151208/ENSG00000188064/ENSG00000164690/ENSG00000008710/ENSG00000125378/ENSG00000148400
GO:0042471	BP	ear morphogenesis	90	-1.86049	9.37419e-05	0.00100373	ENSG00000184058/ENSG00000109062/ENSG00000184254/ENSG00000095397/ENSG00000107485/ENSG00000133216/ENSG00000104290/ENSG00000144749/ENSG00000004975/ENSG00000112837/ENSG00000006611/ENSG00000151617/ENSG00000137203/ENSG00000091536/ENSG00000066468/ENSG00000136158/ENSG00000184564/ENSG00000114251/ENSG00000186716/ENSG00000112320/ENSG00000116132/ENSG00000107736/ENSG00000180900/ENSG00000164920/ENSG00000176058…
GO:0014896	BP	muscle hypertrophy	76	-1.86026	0.00022962	0.00209835	ENSG00000114861/ENSG00000108509/ENSG00000145349/ENSG00000160211/ENSG00000119508/ENSG00000068305/ENSG00000135547/ENSG00000170776/ENSG00000008083/ENSG00000154229/ENSG00000160789/ENSG00000116285/ENSG00000197616/ENSG00000143799/ENSG00000092054/ENSG00000150907/ENSG00000164530/ENSG00000028137/ENSG00000136574/ENSG00000115461/ENSG00000141448/ENSG00000166949/ENSG00000068024/ENSG00000060069/ENSG00000135744…
GO:0072577	BP	endothelial cell apoptotic process	36	-1.86025	0.000984257	0.00689953	ENSG00000154188/ENSG00000168884/ENSG00000140992/ENSG00000177119/ENSG00000197442/ENSG00000179776/ENSG00000128052/ENSG00000130669/ENSG00000101017/ENSG00000112902/ENSG00000164362/ENSG00000107485/ENSG00000173376/ENSG00000150593/ENSG00000116044/ENSG00000102760/ENSG00000124181/ENSG00000136848/ENSG00000137801/ENSG00000113520/ENSG00000117560/ENSG00000118503/ENSG00000179348/ENSG00000183087/ENSG00000166484
GO:0070527	BP	platelet aggregation	52	-1.85896	0.000649355	0.00491429	ENSG00000087460/ENSG00000101608/ENSG00000158856/ENSG00000105664/ENSG00000111252/ENSG00000173918/ENSG00000163932/ENSG00000213719/ENSG00000137076/ENSG00000172500/ENSG00000100345/ENSG00000111679/ENSG00000187800/ENSG00000159176/ENSG00000127533/ENSG00000138080/ENSG00000196924/ENSG00000064201
GO:0030111	BP	regulation of Wnt signaling pathway	276	-1.85872	8.42802e-08	2.52678e-06	ENSG00000121210/ENSG00000103126/ENSG00000165566/ENSG00000104953/ENSG00000162490/ENSG00000065717/ENSG00000173273/ENSG00000204628/ENSG00000134882/ENSG00000213889/ENSG00000137693/ENSG00000127445/ENSG00000126391/ENSG00000162407/ENSG00000139636/ENSG00000101193/ENSG00000131697/ENSG00000186153/ENSG00000103449/ENSG00000138685/ENSG00000154237/ENSG00000106829/ENSG00000019995/ENSG00000213923/ENSG00000116857…
GO:1901681	MF	sulfur compound binding	210	-1.85864	9.24916e-07	2.04822e-05	ENSG00000097021/ENSG00000163931/ENSG00000196228/ENSG00000070193/ENSG00000187122/ENSG00000050767/ENSG00000112902/ENSG00000197444/ENSG00000164171/ENSG00000185924/ENSG00000163430/ENSG00000172232/ENSG00000166979/ENSG00000166106/ENSG00000156239/ENSG00000166147/ENSG00000170835/ENSG00000005381/ENSG00000185920/ENSG00000140093/ENSG00000105664/ENSG00000105135/ENSG00000173376/ENSG00000108405/ENSG00000104415…
GO:2000404	BP	regulation of T cell migration	33	-1.85831	0.00136679	0.00899856	ENSG00000136141/ENSG00000114251/ENSG00000091972/ENSG00000151651/ENSG00000183018/ENSG00000107562/ENSG00000143369/ENSG00000157873/ENSG00000160224/ENSG00000102879
GO:0048185	MF	activin binding	13	-1.85743	0.00137835	0.00903638	ENSG00000106799/ENSG00000115170/ENSG00000121989/ENSG00000106991/ENSG00000069702/ENSG00000114739/ENSG00000134363/ENSG00000163513/ENSG00000139567/ENSG00000101665/ENSG00000070404
GO:0070411	MF	I-SMAD binding	14	-1.85634	0.001146	0.00784983	ENSG00000168646/ENSG00000166949/ENSG00000137834/ENSG00000101665/ENSG00000140682
GO:0032924	BP	activin receptor signaling pathway	33	-1.85591	0.00142286	0.00928835	ENSG00000115170/ENSG00000070193/ENSG00000164488/ENSG00000156466/ENSG00000121989/ENSG00000156574/ENSG00000114739/ENSG00000134363/ENSG00000133895/ENSG00000163083/ENSG00000164690/ENSG00000163513/ENSG00000014164/ENSG00000166949/ENSG00000157933/ENSG00000139567/ENSG00000101665/ENSG00000143869/ENSG00000070404
GO:1904407	BP	positive regulation of nitric oxide metabolic process	30	-1.85524	0.00136166	0.00897979	ENSG00000096384/ENSG00000130707/ENSG00000073756/ENSG00000120899/ENSG00000120885/ENSG00000166949/ENSG00000135744/ENSG00000213722/ENSG00000142208/ENSG00000136826/ENSG00000127528
GO:0072678	BP	T cell migration	47	-1.85513	0.000859929	0.00615877	ENSG00000136141/ENSG00000114251/ENSG00000091972/ENSG00000151651/ENSG00000183018/ENSG00000107562/ENSG00000136286/ENSG00000143369/ENSG00000178209/ENSG00000170989/ENSG00000157873/ENSG00000160224/ENSG00000102879
GO:0070167	BP	regulation of biomineral tissue development	83	-1.85497	0.000140966	0.00141602	ENSG00000153162/ENSG00000133116/ENSG00000145192/ENSG00000135547/ENSG00000115170/ENSG00000162733/ENSG00000169884/ENSG00000115596/ENSG00000121989/ENSG00000183160/ENSG00000183023/ENSG00000164867/ENSG00000173868/ENSG00000105664/ENSG00000111012/ENSG00000138085/ENSG00000185269/ENSG00000137203/ENSG00000164889/ENSG00000101144/ENSG00000114739/ENSG00000125845/ENSG00000168056/ENSG00000120899/ENSG00000169252…
GO:0006700	BP	C21-steroid hormone biosynthetic process	14	-1.85492	0.00116181	0.00792314	ENSG00000112175/ENSG00000131748/ENSG00000125845/ENSG00000100300/ENSG00000120738/ENSG00000145214/ENSG00000050165/ENSG00000162552/ENSG00000196557
GO:0060688	BP	regulation of morphogenesis of a branching structure	38	-1.85481	0.00123728	0.00829997	ENSG00000104332/ENSG00000101144/ENSG00000168621/ENSG00000066468/ENSG00000114251/ENSG00000119866/ENSG00000164690/ENSG00000126778/ENSG00000197461/ENSG00000135744/ENSG00000112715/ENSG00000005513/ENSG00000125378
GO:0072189	BP	ureter development	11	-1.8548	0.00232393	0.0136408	ENSG00000162599/ENSG00000107485/ENSG00000112837/ENSG00000165731/ENSG00000164690/ENSG00000126778/ENSG00000005513/ENSG00000143867/ENSG00000125378
GO:0010977	BP	negative regulation of neuron projection development	124	-1.85476	5.54248e-05	0.000662633	ENSG00000185924/ENSG00000143434/ENSG00000107104/ENSG00000092421/ENSG00000185133/ENSG00000026025/ENSG00000082684/ENSG00000133216/ENSG00000099365/ENSG00000275342/ENSG00000163291/ENSG00000131095/ENSG00000197971/ENSG00000197283/ENSG00000178950/ENSG00000165527/ENSG00000001617/ENSG00000113657/ENSG00000135333/ENSG00000114251/ENSG00000119866/ENSG00000109099/ENSG00000187764/ENSG00000166710/ENSG00000182175…
GO:0008284	BP	positive regulation of cell population proliferation	714	-1.85442	1e-10	7.02252e-09	ENSG00000138685/ENSG00000135547/ENSG00000169047/ENSG00000117586/ENSG00000137575/ENSG00000185950/ENSG00000097046/ENSG00000154229/ENSG00000102882/ENSG00000128052/ENSG00000091136/ENSG00000101412/ENSG00000117399/ENSG00000073712/ENSG00000100368/ENSG00000162772/ENSG00000157168/ENSG00000124813/ENSG00000037280/ENSG00000141577/ENSG00000162337/ENSG00000187980/ENSG00000070193/ENSG00000156427/ENSG00000177105…
GO:0006704	BP	glucocorticoid biosynthetic process	12	-1.85395	0.000924994	0.00657277	ENSG00000148795/ENSG00000112175/ENSG00000125845/ENSG00000145214/ENSG00000163399/ENSG00000049239/ENSG00000050165/ENSG00000162552/ENSG00000196557
GO:0030178	BP	negative regulation of Wnt signaling pathway	135	-1.85257	1.33631e-05	0.000199169	ENSG00000121210/ENSG00000103126/ENSG00000165566/ENSG00000104953/ENSG00000162490/ENSG00000065717/ENSG00000204628/ENSG00000134882/ENSG00000126391/ENSG00000139636/ENSG00000131697/ENSG00000186153/ENSG00000106829/ENSG00000213923/ENSG00000120332/ENSG00000105974/ENSG00000143842/ENSG00000145423/ENSG00000168036/ENSG00000167779/ENSG00000175197/ENSG00000109062/ENSG00000167693/ENSG00000165617/ENSG00000118046…
GO:0051017	BP	actin filament bundle assembly	140	-1.85205	2.611e-05	0.000352124	ENSG00000103647/ENSG00000049540/ENSG00000187017/ENSG00000109079/ENSG00000196405/ENSG00000140416/ENSG00000132376/ENSG00000111859/ENSG00000122786/ENSG00000136167/ENSG00000158856/ENSG00000006611/ENSG00000128849/ENSG00000107438/ENSG00000102760/ENSG00000137460/ENSG00000112658/ENSG00000164403/ENSG00000104332/ENSG00000146904/ENSG00000172403/ENSG00000135723/ENSG00000168309/ENSG00000092820/ENSG00000113657…
GO:0086008	MF	voltage-gated potassium channel activity involved in cardiac muscle cell action potential repolarization	12	-1.85196	0.000974108	0.00684069	ENSG00000120049/ENSG00000171385/ENSG00000149575/ENSG00000120457/ENSG00000121361/ENSG00000053918/ENSG00000055118
GO:0005667	CC	transcription regulator complex	399	-1.85153	5.36367e-10	3.16741e-08	ENSG00000112837/ENSG00000148308/ENSG00000130726/ENSG00000119950/ENSG00000106571/ENSG00000153814/ENSG00000107438/ENSG00000104221/ENSG00000205250/ENSG00000116044/ENSG00000148737/ENSG00000143799/ENSG00000148297/ENSG00000104960/ENSG00000173039/ENSG00000020633/ENSG00000185024/ENSG00000165684/ENSG00000071655/ENSG00000185630/ENSG00000124496/ENSG00000153234/ENSG00000102554/ENSG00000126561/ENSG00000143013…
GO:0048593	BP	camera-type eye morphogenesis	102	-1.85123	8.51826e-05	0.000931361	ENSG00000175544/ENSG00000162337/ENSG00000168036/ENSG00000100987/ENSG00000137936/ENSG00000154928/ENSG00000184254/ENSG00000168389/ENSG00000112893/ENSG00000139445/ENSG00000133216/ENSG00000107859/ENSG00000006611/ENSG00000178764/ENSG00000106571/ENSG00000137203/ENSG00000101144/ENSG00000057657/ENSG00000143995/ENSG00000163251/ENSG00000114251/ENSG00000135414/ENSG00000007372/ENSG00000137868/ENSG00000142627…
GO:0033993	BP	response to lipid	696	-1.85118	1e-10	7.02252e-09	ENSG00000143365/ENSG00000156804/ENSG00000136689/ENSG00000173786/ENSG00000187867/ENSG00000184349/ENSG00000090447/ENSG00000147437/ENSG00000100427/ENSG00000153187/ENSG00000118046/ENSG00000136697/ENSG00000133794/ENSG00000164867/ENSG00000116285/ENSG00000112333/ENSG00000162909/ENSG00000197081/ENSG00000185122/ENSG00000026025/ENSG00000156574/ENSG00000132386/ENSG00000005381/ENSG00000131183/ENSG00000118432…
GO:0032965	BP	regulation of collagen biosynthetic process	25	-1.851	0.00209066	0.0125552	ENSG00000162733/ENSG00000141480/ENSG00000164171/ENSG00000116285/ENSG00000026025/ENSG00000179583/ENSG00000102760/ENSG00000106991/ENSG00000167711/ENSG00000113721/ENSG00000138080/ENSG00000162552/ENSG00000125378/ENSG00000148400
GO:0006942	BP	regulation of striated muscle contraction	77	-1.85077	0.000234111	0.00213438	ENSG00000158286/ENSG00000007314/ENSG00000183873/ENSG00000170214/ENSG00000143153/ENSG00000092054/ENSG00000159167/ENSG00000151067/ENSG00000013016/ENSG00000136574/ENSG00000198668/ENSG00000123358/ENSG00000265107/ENSG00000018625/ENSG00000134571/ENSG00000100604/ENSG00000163399/ENSG00000130528/ENSG00000160014/ENSG00000120907/ENSG00000173020/ENSG00000053918/ENSG00000101665/ENSG00000133055/ENSG00000163874…
GO:0035094	BP	response to nicotine	40	-1.85049	0.0013107	0.00872562	ENSG00000109320/ENSG00000162692/ENSG00000118432/ENSG00000142319/ENSG00000140443/ENSG00000173039/ENSG00000164082/ENSG00000018625/ENSG00000087245/ENSG00000166710/ENSG00000171791/ENSG00000108819/ENSG00000160716/ENSG00000120903/ENSG00000053918/ENSG00000101204/ENSG00000180176
GO:0007565	BP	female pregnancy	132	-1.8504	2.08631e-05	0.000289893	ENSG00000162909/ENSG00000156574/ENSG00000118432/ENSG00000182752/ENSG00000130726/ENSG00000111012/ENSG00000121281/ENSG00000165474/ENSG00000143799/ENSG00000085465/ENSG00000159640/ENSG00000117394/ENSG00000159167/ENSG00000057657/ENSG00000163453/ENSG00000160200/ENSG00000152661/ENSG00000133895/ENSG00000073756/ENSG00000187266/ENSG00000105137/ENSG00000007866/ENSG00000168961/ENSG00000087245/ENSG00000204580…
GO:0031258	CC	lamellipodium membrane	20	-1.85037	0.00184562	0.0113459	ENSG00000177301/ENSG00000026508/ENSG00000115266/ENSG00000169604/ENSG00000142627/ENSG00000103335/ENSG00000173546/ENSG00000004399
GO:0032736	BP	positive regulation of interleukin-13 production	13	-1.85034	0.00152012	0.00975335	ENSG00000137265/ENSG00000137033/ENSG00000117586/ENSG00000177663/ENSG00000107485/ENSG00000145777/ENSG00000067606/ENSG00000204592/ENSG00000113520/ENSG00000168961/ENSG00000063176/ENSG00000131759
GO:0008217	BP	regulation of blood pressure	141	-1.85017	1.86241e-05	0.000263333	ENSG00000169057/ENSG00000146535/ENSG00000174059/ENSG00000182197/ENSG00000133116/ENSG00000184719/ENSG00000111319/ENSG00000198049/ENSG00000162337/ENSG00000163485/ENSG00000107796/ENSG00000071242/ENSG00000117298/ENSG00000112164/ENSG00000164307/ENSG00000103647/ENSG00000140416/ENSG00000120063/ENSG00000164867/ENSG00000170075/ENSG00000118432/ENSG00000101160/ENSG00000143839/ENSG00000108405/ENSG00000197616…
GO:0042092	BP	type 2 immune response	31	-1.84989	0.0025333	0.0146127	ENSG00000107485/ENSG00000069399/ENSG00000067606/ENSG00000077238/ENSG00000134321/ENSG00000133895/ENSG00000113520/ENSG00000136630/ENSG00000167207/ENSG00000113916/ENSG00000056972/ENSG00000143369/ENSG00000131759/ENSG00000110651
GO:1903319	BP	positive regulation of protein maturation	22	-1.84779	0.00127976	0.00855553	ENSG00000183287/ENSG00000074800/ENSG00000182718/ENSG00000197122/ENSG00000163975/ENSG00000184144/ENSG00000100345/ENSG00000148180/ENSG00000124766/ENSG00000151651/ENSG00000157227/ENSG00000145506
GO:2000648	BP	positive regulation of stem cell proliferation	33	-1.84776	0.00150739	0.00969479	ENSG00000049130/ENSG00000138685/ENSG00000128052/ENSG00000073712/ENSG00000124813/ENSG00000070193/ENSG00000168036/ENSG00000169884/ENSG00000071994/ENSG00000164362/ENSG00000153187/ENSG00000112333/ENSG00000168779/ENSG00000185630/ENSG00000152661/ENSG00000114251/ENSG00000168056/ENSG00000116132/ENSG00000164920/ENSG00000135111/ENSG00000107831
GO:0017134	MF	fibroblast growth factor binding	19	-1.8477	0.00244404	0.014198	ENSG00000183873/ENSG00000069702/ENSG00000066468/ENSG00000172500/ENSG00000137801/ENSG00000077782/ENSG00000160867/ENSG00000127418/ENSG00000063660/ENSG00000068078
GO:1900025	BP	negative regulation of substrate adhesion-dependent cell spreading	12	-1.84737	0.00103959	0.00723538	ENSG00000117228/ENSG00000184349/ENSG00000107104/ENSG00000110880/ENSG00000158856/ENSG00000163975/ENSG00000187678/ENSG00000077942/ENSG00000130402
GO:0032616	BP	interleukin-13 production	17	-1.84717	0.00283369	0.0158455	ENSG00000137033/ENSG00000117586/ENSG00000177663/ENSG00000107485/ENSG00000145777/ENSG00000067606/ENSG00000204592/ENSG00000113520/ENSG00000168961/ENSG00000063176/ENSG00000131759
GO:0032656	BP	regulation of interleukin-13 production	17	-1.84717	0.00283369	0.0158455	ENSG00000137033/ENSG00000117586/ENSG00000177663/ENSG00000107485/ENSG00000145777/ENSG00000067606/ENSG00000204592/ENSG00000113520/ENSG00000168961/ENSG00000063176/ENSG00000131759
GO:0040034	BP	regulation of development, heterochronic	10	-1.84685	0.00226145	0.0133814	ENSG00000112333/ENSG00000156574/ENSG00000007372/ENSG00000101384/ENSG00000198719/ENSG00000148400
GO:0006809	BP	nitric oxide biosynthetic process	55	-1.84628	0.000651181	0.00491856	ENSG00000096384/ENSG00000124212/ENSG00000130707/ENSG00000198053/ENSG00000100300/ENSG00000073756/ENSG00000120899/ENSG00000120885/ENSG00000166949/ENSG00000135744/ENSG00000088247/ENSG00000213722/ENSG00000142208/ENSG00000163874/ENSG00000138061/ENSG00000136826/ENSG00000127528
GO:0001954	BP	positive regulation of cell-matrix adhesion	51	-1.8458	0.000968821	0.00681585	ENSG00000067606/ENSG00000132669/ENSG00000126458/ENSG00000104332/ENSG00000146904/ENSG00000169499/ENSG00000120899/ENSG00000185043/ENSG00000006210/ENSG00000166949/ENSG00000112715/ENSG00000104522/ENSG00000126353/ENSG00000084636/ENSG00000184371/ENSG00000172638/ENSG00000162552
GO:0010863	BP	positive regulation of phospholipase C activity	33	-1.84564	0.00156374	0.00995047	ENSG00000151617/ENSG00000146648/ENSG00000135898/ENSG00000171631/ENSG00000137841/ENSG00000102468/ENSG00000077782/ENSG00000078549/ENSG00000171596/ENSG00000174775/ENSG00000135744/ENSG00000120907/ENSG00000113721/ENSG00000125910
GO:0001968	MF	fibronectin binding	27	-1.84562	0.00176793	0.0109896	ENSG00000145423/ENSG00000167779/ENSG00000135047/ENSG00000005884/ENSG00000150093/ENSG00000172061/ENSG00000146904/ENSG00000169499/ENSG00000137801/ENSG00000091986/ENSG00000087245/ENSG00000115461/ENSG00000146674/ENSG00000077942/ENSG00000112715/ENSG00000070404
GO:0002066	BP	columnar/cuboidal epithelial cell development	41	-1.84492	0.000494332	0.00392395	ENSG00000133794/ENSG00000112175/ENSG00000106615/ENSG00000102554/ENSG00000057657/ENSG00000149577/ENSG00000197122/ENSG00000163251/ENSG00000114251/ENSG00000172819/ENSG00000135414/ENSG00000007372/ENSG00000169710/ENSG00000179348/ENSG00000131759/ENSG00000198719/ENSG00000142208/ENSG00000125378
GO:0045445	BP	myoblast differentiation	87	-1.84478	7.4652e-05	0.000836081	ENSG00000157168/ENSG00000169884/ENSG00000112183/ENSG00000132589/ENSG00000175197/ENSG00000080503/ENSG00000082014/ENSG00000213523/ENSG00000150093/ENSG00000049618/ENSG00000100097/ENSG00000112658/ENSG00000148737/ENSG00000108604/ENSG00000152601/ENSG00000158156/ENSG00000124766/ENSG00000164690/ENSG00000146674/ENSG00000101384/ENSG00000111241/ENSG00000144857/ENSG00000186174/ENSG00000185650/ENSG00000116016…
GO:0002020	MF	protease binding	108	-1.84346	4.7051e-05	0.000577578	ENSG00000170322/ENSG00000124570/ENSG00000115594/ENSG00000175899/ENSG00000158859/ENSG00000005884/ENSG00000117525/ENSG00000183287/ENSG00000150093/ENSG00000142319/ENSG00000105664/ENSG00000115286/ENSG00000197971/ENSG00000182718/ENSG00000167711/ENSG00000131871/ENSG00000197746/ENSG00000101439/ENSG00000197249/ENSG00000171867/ENSG00000197561/ENSG00000164692/ENSG00000176749/ENSG00000171791/ENSG00000156521…
GO:0070374	BP	positive regulation of ERK1 and ERK2 cascade	150	-1.84334	1.3706e-05	0.00020327	ENSG00000138685/ENSG00000102970/ENSG00000154229/ENSG00000102882/ENSG00000128052/ENSG00000073712/ENSG00000157168/ENSG00000164619/ENSG00000037280/ENSG00000070193/ENSG00000156427/ENSG00000162733/ENSG00000107796/ENSG00000141480/ENSG00000160691/ENSG00000156642/ENSG00000117090/ENSG00000156574/ENSG00000122694/ENSG00000067606/ENSG00000147324/ENSG00000180354/ENSG00000103154/ENSG00000026508/ENSG00000114353…
GO:0150115	BP	cell-substrate junction organization	96	-1.84319	8.46188e-05	0.000927712	ENSG00000100034/ENSG00000128052/ENSG00000087077/ENSG00000073712/ENSG00000103647/ENSG00000164171/ENSG00000184349/ENSG00000110880/ENSG00000166974/ENSG00000053747/ENSG00000108861/ENSG00000158856/ENSG00000085733/ENSG00000102606/ENSG00000140937/ENSG00000104332/ENSG00000165527/ENSG00000167657/ENSG00000168309/ENSG00000137076/ENSG00000197122/ENSG00000186716/ENSG00000137801/ENSG00000095637/ENSG00000065618…
GO:1905332	BP	positive regulation of morphogenesis of an epithelium	29	-1.84243	0.00177624	0.0110159	ENSG00000168621/ENSG00000152661/ENSG00000173269/ENSG00000126778/ENSG00000135744/ENSG00000112715/ENSG00000128342/ENSG00000005513/ENSG00000162552/ENSG00000125378
GO:0045429	BP	positive regulation of nitric oxide biosynthetic process	28	-1.8423	0.00145626	0.00942822	ENSG00000096384/ENSG00000130707/ENSG00000073756/ENSG00000120899/ENSG00000120885/ENSG00000166949/ENSG00000135744/ENSG00000213722/ENSG00000142208/ENSG00000136826/ENSG00000127528
GO:0001974	BP	blood vessel remodeling	36	-1.84228	0.00134216	0.00890397	ENSG00000151617/ENSG00000159640/ENSG00000114739/ENSG00000160200/ENSG00000186716/ENSG00000159899/ENSG00000101439/ENSG00000123454/ENSG00000101384/ENSG00000116016/ENSG00000135744/ENSG00000139567/ENSG00000128342/ENSG00000107831/ENSG00000196924
GO:0050728	BP	negative regulation of inflammatory response	108	-1.84165	4.98391e-05	0.000607025	ENSG00000083799/ENSG00000132386/ENSG00000129667/ENSG00000110921/ENSG00000184599/ENSG00000163932/ENSG00000147324/ENSG00000137869/ENSG00000124212/ENSG00000154124/ENSG00000198053/ENSG00000028137/ENSG00000197122/ENSG00000124181/ENSG00000186716/ENSG00000030582/ENSG00000174885/ENSG00000131871/ENSG00000091972/ENSG00000010810/ENSG00000158714/ENSG00000113520/ENSG00000196839/ENSG00000197561/ENSG00000103175…
GO:0050770	BP	regulation of axonogenesis	139	-1.8412	1.9059e-05	0.000268653	ENSG00000171533/ENSG00000111962/ENSG00000187122/ENSG00000112902/ENSG00000179242/ENSG00000143320/ENSG00000184349/ENSG00000143434/ENSG00000092421/ENSG00000118046/ENSG00000187688/ENSG00000082684/ENSG00000133216/ENSG00000197892/ENSG00000168779/ENSG00000247596/ENSG00000112658/ENSG00000126934/ENSG00000197971/ENSG00000197283/ENSG00000001617/ENSG00000131711/ENSG00000115694/ENSG00000135333/ENSG00000114251…
GO:0098644	CC	complex of collagen trimers	20	-1.8411	0.00205233	0.0123631	ENSG00000204248/ENSG00000164692/ENSG00000187498/ENSG00000134871/ENSG00000139219/ENSG00000196739/ENSG00000114270/ENSG00000130635/ENSG00000108821
GO:0070161	CC	anchoring junction	784	-1.84086	1e-10	7.02252e-09	ENSG00000100941/ENSG00000177105/ENSG00000162733/ENSG00000168036/ENSG00000130669/ENSG00000085063/ENSG00000136830/ENSG00000111262/ENSG00000145012/ENSG00000115085/ENSG00000157510/ENSG00000132589/ENSG00000143537/ENSG00000188677/ENSG00000133107/ENSG00000103647/ENSG00000179242/ENSG00000197756/ENSG00000149564/ENSG00000101558/ENSG00000137936/ENSG00000164171/ENSG00000196405/ENSG00000173706/ENSG00000111665…
GO:0051961	BP	negative regulation of nervous system development	123	-1.84055	5.19947e-05	0.000626428	ENSG00000168036/ENSG00000187122/ENSG00000137642/ENSG00000112902/ENSG00000078674/ENSG00000006071/ENSG00000132872/ENSG00000143434/ENSG00000092421/ENSG00000170075/ENSG00000112333/ENSG00000082684/ENSG00000133216/ENSG00000100697/ENSG00000144355/ENSG00000107859/ENSG00000148704/ENSG00000197971/ENSG00000197283/ENSG00000101144/ENSG00000001617/ENSG00000100300/ENSG00000135333/ENSG00000140538/ENSG00000114251…
GO:0090101	BP	negative regulation of transmembrane receptor protein serine/threonine kinase signaling pathway	123	-1.84052	5.19947e-05	0.000626428	ENSG00000105971/ENSG00000069702/ENSG00000104332/ENSG00000095739/ENSG00000168675/ENSG00000134363/ENSG00000136158/ENSG00000150938/ENSG00000125845/ENSG00000114251/ENSG00000157240/ENSG00000178951/ENSG00000187045/ENSG00000138615/ENSG00000128045/ENSG00000171310/ENSG00000174744/ENSG00000124225/ENSG00000188779/ENSG00000164056/ENSG00000186174/ENSG00000166033/ENSG00000157933/ENSG00000123384/ENSG00000137834…
GO:0070873	BP	regulation of glycogen metabolic process	27	-1.83913	0.0019404	0.0118405	ENSG00000169047/ENSG00000185950/ENSG00000219607/ENSG00000178567/ENSG00000132376/ENSG00000106633/ENSG00000138030/ENSG00000172531/ENSG00000105221/ENSG00000115138/ENSG00000215644/ENSG00000131871/ENSG00000095637/ENSG00000127334/ENSG00000173281/ENSG00000119938/ENSG00000142208
GO:0050650	BP	chondroitin sulfate proteoglycan biosynthetic process	20	-1.83895	0.00208186	0.0125217	ENSG00000111817/ENSG00000103489/ENSG00000147408/ENSG00000131873/ENSG00000015532/ENSG00000155893/ENSG00000171310/ENSG00000033100/ENSG00000176022/ENSG00000182022/ENSG00000122863/ENSG00000123989
GO:0038066	BP	p38MAPK cascade	43	-1.83895	0.00149954	0.00966822	ENSG00000126457/ENSG00000147324/ENSG00000034152/ENSG00000092820/ENSG00000125845/ENSG00000136848/ENSG00000162889/ENSG00000204305/ENSG00000168961/ENSG00000185650/ENSG00000112715/ENSG00000179094/ENSG00000163874/ENSG00000125378/ENSG00000185386
GO:0001892	BP	embryonic placenta development	69	-1.8385	0.000284822	0.00251152	ENSG00000143494/ENSG00000156574/ENSG00000112175/ENSG00000171345/ENSG00000112561/ENSG00000130726/ENSG00000163508/ENSG00000112559/ENSG00000146648/ENSG00000101144/ENSG00000057657/ENSG00000066468/ENSG00000163251/ENSG00000188064/ENSG00000071246/ENSG00000161714/ENSG00000136720/ENSG00000100311/ENSG00000113555/ENSG00000184557/ENSG00000185650/ENSG00000116016/ENSG00000008710/ENSG00000179348/ENSG00000185551…
GO:0061436	BP	establishment of skin barrier	22	-1.83841	0.00135206	0.00892834	ENSG00000158055/ENSG00000178209/ENSG00000066322/ENSG00000003137/ENSG00000136826/ENSG00000186832
GO:0005178	MF	integrin binding	132	-1.83826	2.7987e-05	0.000374843	ENSG00000138685/ENSG00000154229/ENSG00000128052/ENSG00000073712/ENSG00000157168/ENSG00000120332/ENSG00000145423/ENSG00000143537/ENSG00000162692/ENSG00000164171/ENSG00000105855/ENSG00000010278/ENSG00000005884/ENSG00000136167/ENSG00000166147/ENSG00000150093/ENSG00000213949/ENSG00000105664/ENSG00000151892/ENSG00000104415/ENSG00000120708/ENSG00000131095/ENSG00000144668/ENSG00000168477/ENSG00000140092…
GO:0042303	BP	molting cycle	95	-1.83803	0.000117085	0.00120885	ENSG00000173039/ENSG00000102871/ENSG00000146648/ENSG00000066468/ENSG00000134363/ENSG00000105229/ENSG00000114251/ENSG00000073756/ENSG00000064195/ENSG00000171791/ENSG00000135925/ENSG00000164690/ENSG00000198728/ENSG00000115461/ENSG00000182704/ENSG00000139648/ENSG00000154856/ENSG00000074047/ENSG00000130702/ENSG00000170523/ENSG00000197461/ENSG00000179094/ENSG00000124216/ENSG00000120149/ENSG00000128422…
GO:0042633	BP	hair cycle	95	-1.83803	0.000117085	0.00120885	ENSG00000173039/ENSG00000102871/ENSG00000146648/ENSG00000066468/ENSG00000134363/ENSG00000105229/ENSG00000114251/ENSG00000073756/ENSG00000064195/ENSG00000171791/ENSG00000135925/ENSG00000164690/ENSG00000198728/ENSG00000115461/ENSG00000182704/ENSG00000139648/ENSG00000154856/ENSG00000074047/ENSG00000130702/ENSG00000170523/ENSG00000197461/ENSG00000179094/ENSG00000124216/ENSG00000120149/ENSG00000128422…
GO:0043405	BP	regulation of MAP kinase activity	154	-1.83789	1.81053e-05	0.000258009	ENSG00000004975/ENSG00000111252/ENSG00000111907/ENSG00000169071/ENSG00000168067/ENSG00000150593/ENSG00000163932/ENSG00000163291/ENSG00000272398/ENSG00000104332/ENSG00000146648/ENSG00000101144/ENSG00000168477/ENSG00000136158/ENSG00000145431/ENSG00000160200/ENSG00000125845/ENSG00000197122/ENSG00000163251/ENSG00000140538/ENSG00000141068/ENSG00000114251/ENSG00000136848/ENSG00000173334/ENSG00000137801…
GO:0051149	BP	positive regulation of muscle cell differentiation	53	-1.83683	0.000434275	0.00353359	ENSG00000183576/ENSG00000091136/ENSG00000068650/ENSG00000157168/ENSG00000112183/ENSG00000136830/ENSG00000141480/ENSG00000184058/ENSG00000168779/ENSG00000106991/ENSG00000176909/ENSG00000171791/ENSG00000164690/ENSG00000108773/ENSG00000103335/ENSG00000172037/ENSG00000139546/ENSG00000157227/ENSG00000003137/ENSG00000188130/ENSG00000172638/ENSG00000125378/ENSG00000185386
GO:0014743	BP	regulation of muscle hypertrophy	51	-1.8366	0.0012159	0.00819891	ENSG00000114861/ENSG00000145349/ENSG00000160211/ENSG00000119508/ENSG00000068305/ENSG00000008083/ENSG00000154229/ENSG00000160789/ENSG00000116285/ENSG00000143799/ENSG00000150907/ENSG00000164530/ENSG00000028137/ENSG00000115461/ENSG00000166949/ENSG00000060069/ENSG00000135744/ENSG00000120907/ENSG00000187616/ENSG00000067182/ENSG00000136807/ENSG00000130700/ENSG00000148400
GO:0045766	BP	positive regulation of angiogenesis	128	-1.83599	7.98634e-05	0.000878525	ENSG00000165757/ENSG00000174059/ENSG00000179776/ENSG00000138685/ENSG00000112562/ENSG00000162434/ENSG00000123908/ENSG00000154229/ENSG00000128052/ENSG00000164619/ENSG00000120332/ENSG00000156427/ENSG00000145423/ENSG00000130669/ENSG00000164307/ENSG00000101017/ENSG00000112902/ENSG00000134954/ENSG00000159399/ENSG00000148848/ENSG00000249915/ENSG00000166501/ENSG00000105855/ENSG00000164362/ENSG00000117525…
GO:1904018	BP	positive regulation of vasculature development	128	-1.83599	7.98634e-05	0.000878525	ENSG00000165757/ENSG00000174059/ENSG00000179776/ENSG00000138685/ENSG00000112562/ENSG00000162434/ENSG00000123908/ENSG00000154229/ENSG00000128052/ENSG00000164619/ENSG00000120332/ENSG00000156427/ENSG00000145423/ENSG00000130669/ENSG00000164307/ENSG00000101017/ENSG00000112902/ENSG00000134954/ENSG00000159399/ENSG00000148848/ENSG00000249915/ENSG00000166501/ENSG00000105855/ENSG00000164362/ENSG00000117525…
GO:0072207	BP	metanephric epithelium development	21	-1.8355	0.00388752	0.020297	ENSG00000188064/ENSG00000008710/ENSG00000172037/ENSG00000128342/ENSG00000005513/ENSG00000143867/ENSG00000162552
GO:0002237	BP	response to molecule of bacterial origin	248	-1.83535	6.39923e-07	1.48034e-05	ENSG00000136697/ENSG00000164867/ENSG00000162909/ENSG00000185122/ENSG00000026025/ENSG00000005381/ENSG00000118432/ENSG00000133216/ENSG00000171132/ENSG00000110324/ENSG00000143839/ENSG00000150593/ENSG00000111012/ENSG00000165474/ENSG00000034152/ENSG00000163362/ENSG00000272398/ENSG00000159640/ENSG00000160013/ENSG00000173039/ENSG00000125384/ENSG00000162892/ENSG00000114738/ENSG00000224389/ENSG00000130707…
GO:0072087	BP	renal vesicle development	15	-1.83485	0.00200425	0.0121203	ENSG00000103449/ENSG00000168036/ENSG00000115415/ENSG00000168621/ENSG00000128342/ENSG00000005513/ENSG00000143867/ENSG00000162552/ENSG00000125378
GO:2001057	BP	reactive nitrogen species metabolic process	61	-1.83436	0.00093202	0.00660464	ENSG00000096384/ENSG00000124212/ENSG00000130707/ENSG00000198053/ENSG00000100300/ENSG00000131871/ENSG00000073756/ENSG00000120899/ENSG00000120885/ENSG00000166949/ENSG00000135744/ENSG00000088247/ENSG00000213722/ENSG00000142208/ENSG00000163874/ENSG00000138061/ENSG00000136826/ENSG00000127528
GO:0071353	BP	cellular response to interleukin-4	24	-1.83399	0.00212615	0.0127322	ENSG00000107485/ENSG00000077238/ENSG00000096384/ENSG00000162892/ENSG00000135446/ENSG00000081059/ENSG00000169710/ENSG00000178035/ENSG00000100316/ENSG00000102879
GO:0007617	BP	mating behavior	25	-1.83395	0.00269622	0.015274	ENSG00000121989/ENSG00000177551/ENSG00000118432/ENSG00000108405/ENSG00000196839/ENSG00000131771/ENSG00000108819/ENSG00000203797/ENSG00000160714/ENSG00000008735/ENSG00000136160/ENSG00000180176
GO:0003376	BP	sphingosine-1-phosphate receptor signaling pathway	12	-1.8338	0.00123605	0.00829887	ENSG00000180739/ENSG00000092820/ENSG00000213694/ENSG00000183018/ENSG00000063176/ENSG00000170989/ENSG00000142208/ENSG00000125910
GO:0014821	BP	phasic smooth muscle contraction	13	-1.83332	0.00188383	0.0115353	ENSG00000168621/ENSG00000124205/ENSG00000135111/ENSG00000127129/ENSG00000136160/ENSG00000075073
GO:2000352	BP	negative regulation of endothelial cell apoptotic process	21	-1.83312	0.00394687	0.0204696	ENSG00000154188/ENSG00000168884/ENSG00000140992/ENSG00000179776/ENSG00000128052/ENSG00000130669/ENSG00000112902/ENSG00000164362/ENSG00000107485/ENSG00000173376/ENSG00000116044/ENSG00000113520/ENSG00000118503/ENSG00000179348/ENSG00000183087/ENSG00000166484
GO:0048863	BP	stem cell differentiation	205	-1.83264	5.42339e-06	9.29128e-05	ENSG00000171863/ENSG00000135632/ENSG00000139636/ENSG00000182197/ENSG00000129514/ENSG00000049130/ENSG00000138685/ENSG00000008083/ENSG00000102882/ENSG00000115170/ENSG00000157168/ENSG00000124813/ENSG00000169762/ENSG00000145423/ENSG00000168036/ENSG00000112183/ENSG00000175899/ENSG00000170004/ENSG00000014123/ENSG00000112902/ENSG00000184058/ENSG00000092969/ENSG00000249915/ENSG00000143434/ENSG00000153187…
GO:0048858	BP	cell projection morphogenesis	557	-1.83247	1e-10	7.02252e-09	ENSG00000120332/ENSG00000177103/ENSG00000160145/ENSG00000111962/ENSG00000168036/ENSG00000187122/ENSG00000136830/ENSG00000166313/ENSG00000166925/ENSG00000117298/ENSG00000118276/ENSG00000168280/ENSG00000112902/ENSG00000196358/ENSG00000179242/ENSG00000277363/ENSG00000153404/ENSG00000132872/ENSG00000154928/ENSG00000143320/ENSG00000143858/ENSG00000173786/ENSG00000184349/ENSG00000143434/ENSG00000107104…
GO:0030316	BP	osteoclast differentiation	80	-1.8319	0.000285541	0.00251502	ENSG00000136869/ENSG00000101265/ENSG00000154237/ENSG00000173153/ENSG00000168036/ENSG00000011600/ENSG00000122378/ENSG00000111859/ENSG00000145022/ENSG00000166147/ENSG00000104415/ENSG00000155846/ENSG00000104332/ENSG00000164889/ENSG00000135898/ENSG00000197046/ENSG00000119714/ENSG00000182718/ENSG00000125845/ENSG00000197122/ENSG00000071553/ENSG00000113520/ENSG00000142627/ENSG00000145675/ENSG00000064932…
GO:0032496	BP	response to lipopolysaccharide	233	-1.83186	2.01508e-06	4.03793e-05	ENSG00000136697/ENSG00000164867/ENSG00000162909/ENSG00000185122/ENSG00000026025/ENSG00000005381/ENSG00000118432/ENSG00000133216/ENSG00000171132/ENSG00000110324/ENSG00000143839/ENSG00000150593/ENSG00000111012/ENSG00000165474/ENSG00000034152/ENSG00000159640/ENSG00000160013/ENSG00000173039/ENSG00000125384/ENSG00000162892/ENSG00000114738/ENSG00000130707/ENSG00000198053/ENSG00000006712/ENSG00000066468…
GO:0007389	BP	pattern specification process	338	-1.83085	3.06071e-08	1.0651e-06	ENSG00000082014/ENSG00000152804/ENSG00000005102/ENSG00000109906/ENSG00000139445/ENSG00000156574/ENSG00000112175/ENSG00000185920/ENSG00000004975/ENSG00000101938/ENSG00000158286/ENSG00000144355/ENSG00000112837/ENSG00000163508/ENSG00000136535/ENSG00000133816/ENSG00000106571/ENSG00000154309/ENSG00000106991/ENSG00000112658/ENSG00000135638/ENSG00000197283/ENSG00000115266/ENSG00000104332/ENSG00000179029…
GO:0051384	BP	response to glucocorticoid	109	-1.83066	8.68079e-05	0.000943748	ENSG00000156804/ENSG00000136689/ENSG00000090447/ENSG00000153187/ENSG00000116285/ENSG00000132386/ENSG00000152518/ENSG00000182752/ENSG00000140443/ENSG00000153094/ENSG00000184347/ENSG00000165474/ENSG00000124253/ENSG00000155846/ENSG00000159640/ENSG00000130707/ENSG00000159167/ENSG00000163453/ENSG00000119138/ENSG00000168309/ENSG00000140538/ENSG00000168646/ENSG00000073756/ENSG00000188064/ENSG00000174576…
GO:1990907	CC	beta-catenin-TCF complex	13	-1.83051	0.00197881	0.0120038	ENSG00000196628/ENSG00000106829/ENSG00000152284/ENSG00000168036/ENSG00000148737/ENSG00000163348/ENSG00000198728/ENSG00000186174/ENSG00000081059/ENSG00000140332
GO:0070169	BP	positive regulation of biomineral tissue development	48	-1.83019	0.00135058	0.00892834	ENSG00000153162/ENSG00000133116/ENSG00000115170/ENSG00000169884/ENSG00000115596/ENSG00000121989/ENSG00000183160/ENSG00000183023/ENSG00000138085/ENSG00000137203/ENSG00000164889/ENSG00000101144/ENSG00000114739/ENSG00000125845/ENSG00000169252/ENSG00000164920/ENSG00000162878/ENSG00000204231/ENSG00000177706/ENSG00000166949/ENSG00000142871/ENSG00000143867/ENSG00000162552/ENSG00000125378/ENSG00000186350
GO:0045599	BP	negative regulation of fat cell differentiation	45	-1.83011	0.000849886	0.00612279	ENSG00000099953/ENSG00000130881/ENSG00000134243/ENSG00000101412/ENSG00000073712/ENSG00000169884/ENSG00000175197/ENSG00000069667/ENSG00000107485/ENSG00000133794/ENSG00000152518/ENSG00000104415/ENSG00000038382/ENSG00000150907/ENSG00000125845/ENSG00000114251/ENSG00000101384/ENSG00000140044/ENSG00000166949/ENSG00000186897/ENSG00000071575/ENSG00000180011/ENSG00000179348/ENSG00000120149/ENSG00000140682…
GO:0072109	BP	glomerular mesangium development	13	-1.82954	0.00197881	0.0120038	ENSG00000101144/ENSG00000120738/ENSG00000100311/ENSG00000113721/ENSG00000125378/ENSG00000148400
GO:0035924	BP	cellular response to vascular endothelial growth factor stimulus	51	-1.82935	0.00128092	0.00855593	ENSG00000158125/ENSG00000128917/ENSG00000165757/ENSG00000011465/ENSG00000112562/ENSG00000128052/ENSG00000037280/ENSG00000162692/ENSG00000092421/ENSG00000183287/ENSG00000034152/ENSG00000197879/ENSG00000173039/ENSG00000135404/ENSG00000168477/ENSG00000136158/ENSG00000136848/ENSG00000162889/ENSG00000184489/ENSG00000123358/ENSG00000118257/ENSG00000020181/ENSG00000112715/ENSG00000119630/ENSG00000113721…
GO:0060071	BP	Wnt signaling pathway, planar cell polarity pathway	48	-1.82848	0.00135058	0.00892834	ENSG00000165617/ENSG00000100592/ENSG00000104290/ENSG00000004975/ENSG00000169071/ENSG00000163637/ENSG00000104332/ENSG00000185483/ENSG00000155760/ENSG00000114251/ENSG00000157240/ENSG00000162738/ENSG00000085741/ENSG00000142632/ENSG00000154764/ENSG00000158055/ENSG00000140807/ENSG00000143126/ENSG00000008300/ENSG00000107404
GO:0046209	BP	nitric oxide metabolic process	60	-1.8281	0.00067037	0.0050101	ENSG00000096384/ENSG00000124212/ENSG00000130707/ENSG00000198053/ENSG00000100300/ENSG00000131871/ENSG00000073756/ENSG00000120899/ENSG00000120885/ENSG00000166949/ENSG00000135744/ENSG00000088247/ENSG00000213722/ENSG00000142208/ENSG00000163874/ENSG00000138061/ENSG00000136826/ENSG00000127528
GO:0030216	BP	keratinocyte differentiation	112	-1.82734	9.77988e-05	0.00104574	ENSG00000116285/ENSG00000170442/ENSG00000185640/ENSG00000167880/ENSG00000134317/ENSG00000124193/ENSG00000111012/ENSG00000205420/ENSG00000127152/ENSG00000186442/ENSG00000165272/ENSG00000114251/ENSG00000159450/ENSG00000186716/ENSG00000172867/ENSG00000135443/ENSG00000189182/ENSG00000135480/ENSG00000113648/ENSG00000007372/ENSG00000142627/ENSG00000139648/ENSG00000101384/ENSG00000170484/ENSG00000185650…
GO:0021984	BP	adenohypophysis development	12	-1.82624	0.00144887	0.00939598	ENSG00000142319/ENSG00000125845/ENSG00000107187/ENSG00000179348/ENSG00000162552/ENSG00000164093/ENSG00000107831
GO:0010644	BP	cell communication by electrical coupling	29	-1.82492	0.00226722	0.0133886	ENSG00000105974/ENSG00000111262/ENSG00000183023/ENSG00000129244/ENSG00000165474/ENSG00000113758/ENSG00000143153/ENSG00000151067/ENSG00000152661/ENSG00000198668/ENSG00000265107/ENSG00000018625/ENSG00000089225/ENSG00000198835/ENSG00000163399/ENSG00000130528/ENSG00000160014
GO:0007202	BP	activation of phospholipase C activity	24	-1.82486	0.00244434	0.014198	ENSG00000151617/ENSG00000146648/ENSG00000135898/ENSG00000171631/ENSG00000137841/ENSG00000102468/ENSG00000078549/ENSG00000171596/ENSG00000135744/ENSG00000120907/ENSG00000125910
GO:0005884	CC	actin filament	93	-1.82462	7.68604e-05	0.000854674	ENSG00000187017/ENSG00000140416/ENSG00000095397/ENSG00000136167/ENSG00000126016/ENSG00000158856/ENSG00000198467/ENSG00000163431/ENSG00000135407/ENSG00000198771/ENSG00000085733/ENSG00000107438/ENSG00000247596/ENSG00000137460/ENSG00000197879/ENSG00000115266/ENSG00000103187/ENSG00000092820/ENSG00000113657/ENSG00000197122/ENSG00000010810/ENSG00000140368/ENSG00000122367/ENSG00000112679/ENSG00000128340…
GO:0032881	BP	regulation of polysaccharide metabolic process	35	-1.82462	0.0013324	0.00884672	ENSG00000169047/ENSG00000185950/ENSG00000219607/ENSG00000109320/ENSG00000178567/ENSG00000132376/ENSG00000106633/ENSG00000138030/ENSG00000172531/ENSG00000105221/ENSG00000115138/ENSG00000215644/ENSG00000131871/ENSG00000103056/ENSG00000095637/ENSG00000127334/ENSG00000173281/ENSG00000100311/ENSG00000119938/ENSG00000142208
GO:0001972	MF	retinoic acid binding	11	-1.82395	0.00341204	0.0183807	ENSG00000187553/ENSG00000188488/ENSG00000185551/ENSG00000131759/ENSG00000003137/ENSG00000073067/ENSG00000186350
GO:0072089	BP	stem cell proliferation	85	-1.82374	0.000153943	0.00151513	ENSG00000174059/ENSG00000128191/ENSG00000049130/ENSG00000117595/ENSG00000138685/ENSG00000128052/ENSG00000077092/ENSG00000073712/ENSG00000124813/ENSG00000070193/ENSG00000145423/ENSG00000168036/ENSG00000169884/ENSG00000071994/ENSG00000164362/ENSG00000153187/ENSG00000147862/ENSG00000112333/ENSG00000185920/ENSG00000168779/ENSG00000106571/ENSG00000159640/ENSG00000139083/ENSG00000185630/ENSG00000152661…
GO:0061337	BP	cardiac conduction	85	-1.8235	0.000153943	0.00151513	ENSG00000074370/ENSG00000138622/ENSG00000129244/ENSG00000158286/ENSG00000112837/ENSG00000183873/ENSG00000177098/ENSG00000143153/ENSG00000151067/ENSG00000013016/ENSG00000152661/ENSG00000171385/ENSG00000105711/ENSG00000198668/ENSG00000265107/ENSG00000018625/ENSG00000149575/ENSG00000089225/ENSG00000120457/ENSG00000067842/ENSG00000099822/ENSG00000163399/ENSG00000130528/ENSG00000135744/ENSG00000160014…
GO:0060043	BP	regulation of cardiac muscle cell proliferation	31	-1.82338	0.00298673	0.0165001	ENSG00000112062/ENSG00000105989/ENSG00000107779/ENSG00000159216/ENSG00000081189/ENSG00000170312/ENSG00000106799/ENSG00000137693/ENSG00000138685/ENSG00000135547/ENSG00000008083/ENSG00000069702/ENSG00000066468/ENSG00000137193/ENSG00000089225/ENSG00000163513/ENSG00000141448/ENSG00000078579/ENSG00000078900/ENSG00000148400/ENSG00000185386
GO:0051153	BP	regulation of striated muscle cell differentiation	66	-1.82243	0.000334762	0.00284877	ENSG00000068650/ENSG00000157168/ENSG00000112183/ENSG00000136830/ENSG00000141480/ENSG00000184058/ENSG00000183160/ENSG00000108840/ENSG00000168779/ENSG00000164530/ENSG00000142178/ENSG00000125845/ENSG00000155760/ENSG00000176909/ENSG00000171791/ENSG00000164690/ENSG00000108773/ENSG00000068024/ENSG00000060069/ENSG00000103335/ENSG00000157227/ENSG00000198719/ENSG00000003137/ENSG00000125378/ENSG00000148400…
GO:0060560	BP	developmental growth involved in morphogenesis	206	-1.8224	5.65444e-06	9.54537e-05	ENSG00000120332/ENSG00000070193/ENSG00000145423/ENSG00000168036/ENSG00000187122/ENSG00000166925/ENSG00000112902/ENSG00000179242/ENSG00000132872/ENSG00000143320/ENSG00000143858/ENSG00000153531/ENSG00000184349/ENSG00000143434/ENSG00000092421/ENSG00000118046/ENSG00000187688/ENSG00000150093/ENSG00000082684/ENSG00000067606/ENSG00000130726/ENSG00000085733/ENSG00000124785/ENSG00000151617/ENSG00000184347…
GO:0048167	BP	regulation of synaptic plasticity	166	-1.82199	1.13415e-05	0.000174291	ENSG00000112333/ENSG00000117016/ENSG00000103496/ENSG00000148730/ENSG00000133216/ENSG00000108852/ENSG00000154118/ENSG00000101938/ENSG00000067606/ENSG00000105662/ENSG00000070808/ENSG00000104219/ENSG00000096433/ENSG00000113758/ENSG00000112658/ENSG00000131095/ENSG00000159640/ENSG00000197283/ENSG00000164082/ENSG00000100321/ENSG00000132535/ENSG00000061337/ENSG00000011347/ENSG00000168309/ENSG00000058404…
GO:0051591	BP	response to cAMP	78	-1.82198	0.000275501	0.00245152	ENSG00000169884/ENSG00000129596/ENSG00000115415/ENSG00000132376/ENSG00000183023/ENSG00000138622/ENSG00000142319/ENSG00000158856/ENSG00000143839/ENSG00000137857/ENSG00000155846/ENSG00000130707/ENSG00000159167/ENSG00000092820/ENSG00000186642/ENSG00000163083/ENSG00000107263/ENSG00000072310/ENSG00000115461/ENSG00000120899/ENSG00000099822/ENSG00000141448/ENSG00000172270/ENSG00000145214/ENSG00000167588…
GO:0043403	BP	skeletal muscle tissue regeneration	31	-1.82066	0.00304362	0.0167787	ENSG00000133424/ENSG00000169884/ENSG00000010278/ENSG00000134247/ENSG00000162430/ENSG00000102554/ENSG00000155760/ENSG00000163513/ENSG00000154764/ENSG00000187616/ENSG00000147439/ENSG00000139546/ENSG00000108823/ENSG00000110651
GO:0070293	BP	renal absorption	26	-1.82024	0.00466517	0.0232216	ENSG00000102316/ENSG00000109062/ENSG00000140675/ENSG00000151617/ENSG00000275023/ENSG00000165272/ENSG00000148180/ENSG00000183853/ENSG00000136160/ENSG00000184908/ENSG00000053918/ENSG00000183087/ENSG00000166126/ENSG00000186510
GO:0032091	BP	negative regulation of protein binding	78	-1.81992	0.000287414	0.00252581	ENSG00000102882/ENSG00000112208/ENSG00000213923/ENSG00000105974/ENSG00000143537/ENSG00000141480/ENSG00000137642/ENSG00000165617/ENSG00000074370/ENSG00000101160/ENSG00000144118/ENSG00000163932/ENSG00000172531/ENSG00000159640/ENSG00000169174/ENSG00000146216/ENSG00000124762/ENSG00000166710/ENSG00000182175/ENSG00000169252/ENSG00000142949/ENSG00000163956/ENSG00000100311/ENSG00000167895/ENSG00000100968…
GO:0045598	BP	regulation of fat cell differentiation	111	-1.81988	0.000146739	0.00145896	ENSG00000103126/ENSG00000140718/ENSG00000186480/ENSG00000112033/ENSG00000143507/ENSG00000137693/ENSG00000171462/ENSG00000099953/ENSG00000130881/ENSG00000134243/ENSG00000101412/ENSG00000073712/ENSG00000162337/ENSG00000160097/ENSG00000143842/ENSG00000145423/ENSG00000169884/ENSG00000175197/ENSG00000069667/ENSG00000143365/ENSG00000153187/ENSG00000107485/ENSG00000133794/ENSG00000139668/ENSG00000109906…
GO:0043269	BP	regulation of monoatomic ion transport	467	-1.81957	9.73431e-10	5.38148e-08	ENSG00000164867/ENSG00000187688/ENSG00000106633/ENSG00000138622/ENSG00000133872/ENSG00000151062/ENSG00000150093/ENSG00000177301/ENSG00000129244/ENSG00000052344/ENSG00000168135/ENSG00000118432/ENSG00000133216/ENSG00000171132/ENSG00000109047/ENSG00000154118/ENSG00000100346/ENSG00000196517/ENSG00000158286/ENSG00000189043/ENSG00000108405/ENSG00000007314/ENSG00000148660/ENSG00000123560/ENSG00000151617…
GO:0010959	BP	regulation of metal ion transport	320	-1.81918	1.42864e-07	3.96309e-06	ENSG00000175544/ENSG00000105974/ENSG00000163485/ENSG00000168036/ENSG00000157388/ENSG00000103888/ENSG00000111262/ENSG00000141480/ENSG00000109062/ENSG00000006071/ENSG00000141750/ENSG00000132376/ENSG00000115970/ENSG00000183023/ENSG00000109689/ENSG00000131981/ENSG00000089327/ENSG00000164867/ENSG00000187688/ENSG00000106633/ENSG00000133872/ENSG00000150093/ENSG00000129244/ENSG00000052344/ENSG00000171132…
GO:0002040	BP	sprouting angiogenesis	102	-1.81858	0.000142909	0.00143368	ENSG00000064300/ENSG00000072134/ENSG00000154188/ENSG00000173511/ENSG00000140992/ENSG00000196411/ENSG00000070495/ENSG00000128917/ENSG00000067225/ENSG00000165757/ENSG00000063245/ENSG00000138685/ENSG00000162434/ENSG00000128052/ENSG00000164619/ENSG00000037280/ENSG00000120332/ENSG00000100065/ENSG00000112902/ENSG00000092421/ENSG00000112333/ENSG00000183287/ENSG00000150093/ENSG00000108840/ENSG00000163638…
GO:0044849	BP	estrous cycle	14	-1.81853	0.00208094	0.0125217	ENSG00000140443/ENSG00000125510/ENSG00000074410/ENSG00000120738/ENSG00000225697/ENSG00000196498/ENSG00000138061
GO:1901888	BP	regulation of cell junction assembly	173	-1.81816	8.73407e-06	0.000139512	ENSG00000133216/ENSG00000110880/ENSG00000108861/ENSG00000158856/ENSG00000139182/ENSG00000185070/ENSG00000125249/ENSG00000159640/ENSG00000197879/ENSG00000104332/ENSG00000165527/ENSG00000061337/ENSG00000167657/ENSG00000168309/ENSG00000137076/ENSG00000184564/ENSG00000186340/ENSG00000197122/ENSG00000163251/ENSG00000135333/ENSG00000140538/ENSG00000114251/ENSG00000157240/ENSG00000151208/ENSG00000137801…
GO:0003174	BP	mitral valve development	12	-1.81806	0.00161259	0.0101947	ENSG00000168646/ENSG00000265107/ENSG00000124766/ENSG00000166341/ENSG00000137834/ENSG00000179588/ENSG00000148400
GO:0050921	BP	positive regulation of chemotaxis	107	-1.81786	0.000121981	0.0012511	ENSG00000177119/ENSG00000172939/ENSG00000179218/ENSG00000111913/ENSG00000108561/ENSG00000172349/ENSG00000138685/ENSG00000112562/ENSG00000100034/ENSG00000198121/ENSG00000102882/ENSG00000128052/ENSG00000070193/ENSG00000156427/ENSG00000112902/ENSG00000164171/ENSG00000172232/ENSG00000107175/ENSG00000111859/ENSG00000117525/ENSG00000117090/ENSG00000103496/ENSG00000213654/ENSG00000174600/ENSG00000140538…
GO:0035282	BP	segmentation	70	-1.81778	0.000375546	0.00312754	ENSG00000104332/ENSG00000001617/ENSG00000163251/ENSG00000114251/ENSG00000125878/ENSG00000168646/ENSG00000164690/ENSG00000076356/ENSG00000149922/ENSG00000118257/ENSG00000106003/ENSG00000108773/ENSG00000166949/ENSG00000140807/ENSG00000130702/ENSG00000135111/ENSG00000113722/ENSG00000148204/ENSG00000198719/ENSG00000143867/ENSG00000125378/ENSG00000148400
GO:0042383	CC	sarcolemma	124	-1.81766	0.000118316	0.00121994	ENSG00000105974/ENSG00000157388/ENSG00000162692/ENSG00000143727/ENSG00000135636/ENSG00000006071/ENSG00000141750/ENSG00000183023/ENSG00000175084/ENSG00000150093/ENSG00000110880/ENSG00000171345/ENSG00000140443/ENSG00000183873/ENSG00000143153/ENSG00000105971/ENSG00000117394/ENSG00000151067/ENSG00000182718/ENSG00000154330/ENSG00000121577/ENSG00000171385/ENSG00000105711/ENSG00000167535/ENSG00000170385…
GO:1902106	BP	negative regulation of leukocyte differentiation	73	-1.81744	0.000406739	0.00334444	ENSG00000106571/ENSG00000077238/ENSG00000020633/ENSG00000104332/ENSG00000125347/ENSG00000164889/ENSG00000135898/ENSG00000119714/ENSG00000173334/ENSG00000113520/ENSG00000164690/ENSG00000145675/ENSG00000089692/ENSG00000136630/ENSG00000160685/ENSG00000113916/ENSG00000179348/ENSG00000131759/ENSG00000101665/ENSG00000070404/ENSG00000173264/ENSG00000163874/ENSG00000179588/ENSG00000125378
GO:0014044	BP	Schwann cell development	25	-1.81719	0.00327465	0.0178099	ENSG00000100697/ENSG00000164209/ENSG00000105227/ENSG00000105221/ENSG00000153902/ENSG00000104728/ENSG00000157933/ENSG00000172037/ENSG00000178209/ENSG00000142208
GO:0010596	BP	negative regulation of endothelial cell migration	44	-1.81657	0.00118746	0.00806296	ENSG00000128917/ENSG00000169057/ENSG00000011465/ENSG00000138685/ENSG00000100065/ENSG00000100105/ENSG00000132386/ENSG00000108840/ENSG00000163638/ENSG00000102760/ENSG00000159167/ENSG00000133121/ENSG00000101280/ENSG00000136848/ENSG00000137801/ENSG00000071246/ENSG00000181790/ENSG00000173269/ENSG00000185551/ENSG00000139567/ENSG00000136826/ENSG00000148400
GO:0060326	BP	cell chemotaxis	208	-1.81608	2.7409e-06	5.24946e-05	ENSG00000213654/ENSG00000174600/ENSG00000171680/ENSG00000100599/ENSG00000142541/ENSG00000114251/ENSG00000197702/ENSG00000137801/ENSG00000124205/ENSG00000158714/ENSG00000113520/ENSG00000168961/ENSG00000123358/ENSG00000087245/ENSG00000129422/ENSG00000128340/ENSG00000120899/ENSG00000100604/ENSG00000142627/ENSG00000151651/ENSG00000172270/ENSG00000006210/ENSG00000077782/ENSG00000146242/ENSG00000100311…
GO:1905114	BP	cell surface receptor signaling pathway involved in cell-cell signaling	491	-1.81547	2.00197e-10	1.30045e-08	ENSG00000116857/ENSG00000120332/ENSG00000162337/ENSG00000105974/ENSG00000152284/ENSG00000141956/ENSG00000070193/ENSG00000143842/ENSG00000163485/ENSG00000145423/ENSG00000168036/ENSG00000167779/ENSG00000169884/ENSG00000109320/ENSG00000115596/ENSG00000161509/ENSG00000141480/ENSG00000112902/ENSG00000175197/ENSG00000109062/ENSG00000167693/ENSG00000005884/ENSG00000164362/ENSG00000165617/ENSG00000107104…
GO:0086100	BP	endothelin receptor signaling pathway	10	-1.81542	0.00346787	0.0186043	ENSG00000137936/ENSG00000151617/ENSG00000120899/ENSG00000126778/ENSG00000136160/ENSG00000050820/ENSG00000088256
GO:0038034	BP	signal transduction in absence of ligand	49	-1.81518	0.00131254	0.00872562	ENSG00000049130/ENSG00000186153/ENSG00000143384/ENSG00000070193/ENSG00000164362/ENSG00000105568/ENSG00000126709/ENSG00000153094/ENSG00000172531/ENSG00000168621/ENSG00000113520/ENSG00000165731/ENSG00000176720/ENSG00000171791/ENSG00000151929/ENSG00000026103/ENSG00000006210/ENSG00000077782/ENSG00000139219/ENSG00000204388/ENSG00000107731/ENSG00000142208/ENSG00000204389/ENSG00000099875/ENSG00000166484
GO:0097192	BP	extrinsic apoptotic signaling pathway in absence of ligand	49	-1.81518	0.00131254	0.00872562	ENSG00000049130/ENSG00000186153/ENSG00000143384/ENSG00000070193/ENSG00000164362/ENSG00000105568/ENSG00000126709/ENSG00000153094/ENSG00000172531/ENSG00000168621/ENSG00000113520/ENSG00000165731/ENSG00000176720/ENSG00000171791/ENSG00000151929/ENSG00000026103/ENSG00000006210/ENSG00000077782/ENSG00000139219/ENSG00000204388/ENSG00000107731/ENSG00000142208/ENSG00000204389/ENSG00000099875/ENSG00000166484
GO:0072224	BP	metanephric glomerulus development	12	-1.8151	0.0016946	0.0106442	ENSG00000165731/ENSG00000120738/ENSG00000100311/ENSG00000172037/ENSG00000113721/ENSG00000143867
GO:0030279	BP	negative regulation of ossification	24	-1.81473	0.00267576	0.0151899	ENSG00000104332/ENSG00000131873/ENSG00000168056/ENSG00000171791/ENSG00000120899/ENSG00000143369/ENSG00000137834/ENSG00000101665/ENSG00000148400
GO:0000122	BP	negative regulation of transcription by RNA polymerase II	737	-1.81446	1e-10	7.02252e-09	ENSG00000115641/ENSG00000112333/ENSG00000104973/ENSG00000010165/ENSG00000215372/ENSG00000171940/ENSG00000185122/ENSG00000109906/ENSG00000156574/ENSG00000124160/ENSG00000100105/ENSG00000124782/ENSG00000197256/ENSG00000179583/ENSG00000108788/ENSG00000127511/ENSG00000153487/ENSG00000185920/ENSG00000118922/ENSG00000108840/ENSG00000100697/ENSG00000230989/ENSG00000141570/ENSG00000134013/ENSG00000144355…
GO:0055013	BP	cardiac muscle cell development	68	-1.81415	0.000301685	0.00261584	ENSG00000114861/ENSG00000160211/ENSG00000057663/ENSG00000197893/ENSG00000068305/ENSG00000135547/ENSG00000170776/ENSG00000160789/ENSG00000153531/ENSG00000183023/ENSG00000153187/ENSG00000115641/ENSG00000168779/ENSG00000112837/ENSG00000197616/ENSG00000148814/ENSG00000112658/ENSG00000134775/ENSG00000164530/ENSG00000136574/ENSG00000089225/ENSG00000124006/ENSG00000060069/ENSG00000135111/ENSG00000135744…
GO:0002369	BP	T cell cytokine production	27	-1.81414	0.00254407	0.0146355	ENSG00000117586/ENSG00000115594/ENSG00000107485/ENSG00000117090/ENSG00000067606/ENSG00000134321/ENSG00000028137/ENSG00000163251/ENSG00000196843/ENSG00000113520/ENSG00000166710/ENSG00000101665/ENSG00000206503/ENSG00000110651
GO:0002724	BP	regulation of T cell cytokine production	27	-1.81414	0.00254407	0.0146355	ENSG00000117586/ENSG00000115594/ENSG00000107485/ENSG00000117090/ENSG00000067606/ENSG00000134321/ENSG00000028137/ENSG00000163251/ENSG00000196843/ENSG00000113520/ENSG00000166710/ENSG00000101665/ENSG00000206503/ENSG00000110651
GO:0120039	BP	plasma membrane bounded cell projection morphogenesis	553	-1.81403	1e-10	7.02252e-09	ENSG00000120332/ENSG00000177103/ENSG00000160145/ENSG00000111962/ENSG00000168036/ENSG00000187122/ENSG00000136830/ENSG00000166313/ENSG00000166925/ENSG00000117298/ENSG00000118276/ENSG00000168280/ENSG00000112902/ENSG00000196358/ENSG00000179242/ENSG00000277363/ENSG00000153404/ENSG00000132872/ENSG00000154928/ENSG00000143320/ENSG00000143858/ENSG00000173786/ENSG00000184349/ENSG00000143434/ENSG00000107104…
GO:0046580	BP	negative regulation of Ras protein signal transduction	44	-1.81399	0.00118746	0.00806296	ENSG00000109079/ENSG00000173706/ENSG00000092969/ENSG00000005884/ENSG00000107104/ENSG00000104695/ENSG00000150093/ENSG00000168939/ENSG00000133216/ENSG00000197283/ENSG00000197457/ENSG00000136158/ENSG00000136848/ENSG00000110906/ENSG00000187678/ENSG00000164056/ENSG00000099949/ENSG00000113916/ENSG00000120907/ENSG00000185989
GO:0002573	BP	myeloid leukocyte differentiation	173	-1.81327	9.06679e-06	0.000144236	ENSG00000155846/ENSG00000143799/ENSG00000104332/ENSG00000164889/ENSG00000135898/ENSG00000197046/ENSG00000119714/ENSG00000182718/ENSG00000125845/ENSG00000197122/ENSG00000071553/ENSG00000134198/ENSG00000173334/ENSG00000113520/ENSG00000100345/ENSG00000182511/ENSG00000163513/ENSG00000142627/ENSG00000145675/ENSG00000064932/ENSG00000185650/ENSG00000177706/ENSG00000099617/ENSG00000107957/ENSG00000169710…
GO:0060795	BP	cell fate commitment involved in formation of primary germ layer	25	-1.81289	0.00333261	0.0180651	ENSG00000145423/ENSG00000168036/ENSG00000156574/ENSG00000163508/ENSG00000006712/ENSG00000155760/ENSG00000149922/ENSG00000141448/ENSG00000005073/ENSG00000157557/ENSG00000136826/ENSG00000125378
GO:0061430	BP	bone trabecula morphogenesis	12	-1.81252	0.00172751	0.01079	ENSG00000155846/ENSG00000104332/ENSG00000087245/ENSG00000187764/ENSG00000064932/ENSG00000120149/ENSG00000164050/ENSG00000108821
GO:0016049	BP	cell growth	406	-1.81246	6.93861e-09	3.03857e-07	ENSG00000130147/ENSG00000145423/ENSG00000168036/ENSG00000130669/ENSG00000187122/ENSG00000134533/ENSG00000166925/ENSG00000143537/ENSG00000112902/ENSG00000179242/ENSG00000132872/ENSG00000080503/ENSG00000092969/ENSG00000143320/ENSG00000143858/ENSG00000184349/ENSG00000143434/ENSG00000092421/ENSG00000118046/ENSG00000187688/ENSG00000168389/ENSG00000156239/ENSG00000141564/ENSG00000150093/ENSG00000105568…
GO:0010954	BP	positive regulation of protein processing	20	-1.81168	0.00249527	0.0144292	ENSG00000183287/ENSG00000074800/ENSG00000182718/ENSG00000197122/ENSG00000163975/ENSG00000184144/ENSG00000100345/ENSG00000148180/ENSG00000151651/ENSG00000157227/ENSG00000145506
GO:0040007	BP	growth	742	-1.8112	1e-10	7.02252e-09	ENSG00000085733/ENSG00000106571/ENSG00000124785/ENSG00000111012/ENSG00000197616/ENSG00000151617/ENSG00000184347/ENSG00000247596/ENSG00000114378/ENSG00000186654/ENSG00000096384/ENSG00000162430/ENSG00000019485/ENSG00000074800/ENSG00000214548/ENSG00000124772/ENSG00000112658/ENSG00000197381/ENSG00000137869/ENSG00000135638/ENSG00000133067/ENSG00000069702/ENSG00000041982/ENSG00000110321/ENSG00000104332…
GO:2000401	BP	regulation of lymphocyte migration	45	-1.81058	0.00119786	0.00811511	ENSG00000136141/ENSG00000114251/ENSG00000091972/ENSG00000120899/ENSG00000151651/ENSG00000183018/ENSG00000107562/ENSG00000143369/ENSG00000157873/ENSG00000142208/ENSG00000160224/ENSG00000102879
GO:2001014	BP	regulation of skeletal muscle cell differentiation	17	-1.81024	0.00405074	0.0209109	ENSG00000112183/ENSG00000184058/ENSG00000154928/ENSG00000133794/ENSG00000137288/ENSG00000126778/ENSG00000003137/ENSG00000108654/ENSG00000063660
GO:0035580	CC	specific granule lumen	46	-1.80987	0.00161234	0.0101947	ENSG00000060971/ENSG00000204386/ENSG00000197561/ENSG00000166710/ENSG00000111679/ENSG00000148346/ENSG00000160209/ENSG00000116260/ENSG00000167925/ENSG00000064666/ENSG00000171302/ENSG00000133048/ENSG00000104518/ENSG00000228278/ENSG00000078902
GO:0061572	BP	actin filament bundle organization	143	-1.80823	3.47274e-05	0.000448922	ENSG00000103647/ENSG00000049540/ENSG00000187017/ENSG00000109079/ENSG00000196405/ENSG00000140416/ENSG00000132376/ENSG00000111859/ENSG00000122786/ENSG00000136167/ENSG00000158856/ENSG00000006611/ENSG00000128849/ENSG00000107438/ENSG00000102760/ENSG00000137460/ENSG00000112658/ENSG00000164403/ENSG00000104332/ENSG00000146904/ENSG00000172403/ENSG00000135723/ENSG00000168309/ENSG00000092820/ENSG00000113657…
GO:0048678	BP	response to axon injury	63	-1.8073	0.000678887	0.0050689	ENSG00000126934/ENSG00000041982/ENSG00000138834/ENSG00000131711/ENSG00000113657/ENSG00000100300/ENSG00000140538/ENSG00000176171/ENSG00000030582/ENSG00000125952/ENSG00000087245/ENSG00000171791/ENSG00000102572/ENSG00000158445/ENSG00000142949/ENSG00000172037/ENSG00000016082/ENSG00000136826/ENSG00000040608/ENSG00000196924
GO:0071345	BP	cellular response to cytokine stimulus	599	-1.80702	1e-10	7.02252e-09	ENSG00000156711/ENSG00000179604/ENSG00000184347/ENSG00000158186/ENSG00000077238/ENSG00000114378/ENSG00000096384/ENSG00000070808/ENSG00000137857/ENSG00000116044/ENSG00000124212/ENSG00000026508/ENSG00000272398/ENSG00000197879/ENSG00000173039/ENSG00000162892/ENSG00000102871/ENSG00000104332/ENSG00000130707/ENSG00000060138/ENSG00000102554/ENSG00000125347/ENSG00000126561/ENSG00000154124/ENSG00000100321…
GO:0044548	MF	S100 protein binding	11	-1.80691	0.00447206	0.0225192	ENSG00000116161/ENSG00000092820/ENSG00000182718/ENSG00000204305/ENSG00000122359/ENSG00000171303
GO:1902894	BP	negative regulation of miRNA transcription	20	-1.80674	0.00261338	0.0149131	ENSG00000112658/ENSG00000173039/ENSG00000196700/ENSG00000141448/ENSG00000100311/ENSG00000100968/ENSG00000131759/ENSG00000196498/ENSG00000125378
GO:0070888	MF	E-box binding	29	-1.8066	0.00267156	0.0151895	ENSG00000090447/ENSG00000107485/ENSG00000133794/ENSG00000125878/ENSG00000125952/ENSG00000071564/ENSG00000132382/ENSG00000179094/ENSG00000124216/ENSG00000168874/ENSG00000134107/ENSG00000126368
GO:0032989	BP	cellular component morphogenesis	664	-1.80597	1e-10	7.02252e-09	ENSG00000120332/ENSG00000177103/ENSG00000160145/ENSG00000111962/ENSG00000168036/ENSG00000187122/ENSG00000136830/ENSG00000166313/ENSG00000166925/ENSG00000117298/ENSG00000118276/ENSG00000168280/ENSG00000112902/ENSG00000196358/ENSG00000179242/ENSG00000277363/ENSG00000153404/ENSG00000132872/ENSG00000140416/ENSG00000154928/ENSG00000143320/ENSG00000143858/ENSG00000153531/ENSG00000173786/ENSG00000010278…
GO:0050433	BP	regulation of catecholamine secretion	38	-1.80592	0.00213346	0.0127584	ENSG00000134207/ENSG00000132872/ENSG00000143858/ENSG00000177301/ENSG00000118432/ENSG00000164082/ENSG00000168621/ENSG00000011347/ENSG00000102468/ENSG00000100604/ENSG00000158445/ENSG00000160716/ENSG00000078579/ENSG00000107562/ENSG00000135744/ENSG00000173020/ENSG00000101204/ENSG00000149043
GO:0048665	BP	neuron fate specification	18	-1.80584	0.00254931	0.0146486	ENSG00000106571/ENSG00000143013/ENSG00000105701/ENSG00000140538/ENSG00000126778/ENSG00000107187/ENSG00000074047/ENSG00000128710/ENSG00000016082/ENSG00000198719
GO:0060443	BP	mammary gland morphogenesis	40	-1.80571	0.00224815	0.0133367	ENSG00000183117/ENSG00000162337/ENSG00000105974/ENSG00000070193/ENSG00000109320/ENSG00000185920/ENSG00000106571/ENSG00000066468/ENSG00000197122/ENSG00000114251/ENSG00000204580/ENSG00000115461/ENSG00000163513/ENSG00000180900/ENSG00000142627/ENSG00000135111/ENSG00000184371/ENSG00000162552/ENSG00000120149/ENSG00000125378
GO:1901071	BP	glucosamine-containing compound metabolic process	19	-1.80559	0.00342369	0.0184307	ENSG00000133424/ENSG00000113552/ENSG00000064886/ENSG00000124357/ENSG00000162694/ENSG00000085465/ENSG00000128268/ENSG00000133048/ENSG00000122863/ENSG00000175264
GO:0032526	BP	response to retinoic acid	86	-1.80515	0.000178487	0.00169259	ENSG00000066468/ENSG00000163453/ENSG00000103811/ENSG00000165272/ENSG00000155760/ENSG00000140538/ENSG00000114251/ENSG00000172819/ENSG00000188064/ENSG00000072310/ENSG00000087245/ENSG00000165731/ENSG00000120899/ENSG00000085741/ENSG00000137868/ENSG00000141448/ENSG00000204231/ENSG00000197461/ENSG00000143816/ENSG00000113721/ENSG00000131759/ENSG00000003137/ENSG00000143867/ENSG00000136826/ENSG00000108821…
GO:0048589	BP	developmental growth	537	-1.80471	1.08066e-10	7.52119e-09	ENSG00000085733/ENSG00000106571/ENSG00000124785/ENSG00000197616/ENSG00000151617/ENSG00000184347/ENSG00000247596/ENSG00000096384/ENSG00000162430/ENSG00000124772/ENSG00000112658/ENSG00000197381/ENSG00000137869/ENSG00000135638/ENSG00000133067/ENSG00000069702/ENSG00000104332/ENSG00000047644/ENSG00000060138/ENSG00000102554/ENSG00000126561/ENSG00000164530/ENSG00000182185/ENSG00000159167/ENSG00000120833…
GO:0031093	CC	platelet alpha granule lumen	53	-1.80435	0.000756463	0.00554195	ENSG00000164081/ENSG00000145882/ENSG00000167711/ENSG00000137801/ENSG00000197249/ENSG00000113140/ENSG00000197766/ENSG00000143768/ENSG00000116260/ENSG00000198113/ENSG00000120885/ENSG00000100311/ENSG00000130402/ENSG00000197461/ENSG00000112715/ENSG00000072110/ENSG00000228278/ENSG00000183087
GO:0006813	BP	potassium ion transport	198	-1.80434	1.35549e-05	0.000201642	ENSG00000143153/ENSG00000170049/ENSG00000153822/ENSG00000168418/ENSG00000150403/ENSG00000069424/ENSG00000164626/ENSG00000066230/ENSG00000135404/ENSG00000260458/ENSG00000120049/ENSG00000197150/ENSG00000171385/ENSG00000156113/ENSG00000115041/ENSG00000105675/ENSG00000124205/ENSG00000171867/ENSG00000178342/ENSG00000026559/ENSG00000265107/ENSG00000018625/ENSG00000102468/ENSG00000187486/ENSG00000120457…
GO:0007520	BP	myoblast fusion	39	-1.80412	0.0025951	0.0148523	ENSG00000148848/ENSG00000010278/ENSG00000166106/ENSG00000134247/ENSG00000162909/ENSG00000150093/ENSG00000077238/ENSG00000147459/ENSG00000101096/ENSG00000113520/ENSG00000105204/ENSG00000100345/ENSG00000154736/ENSG00000110047/ENSG00000181790/ENSG00000187616/ENSG00000023902/ENSG00000196557/ENSG00000110651
GO:0034765	BP	regulation of monoatomic ion transmembrane transport	376	-1.8041	4.42659e-08	1.46831e-06	ENSG00000138622/ENSG00000151062/ENSG00000150093/ENSG00000177301/ENSG00000129244/ENSG00000168135/ENSG00000133216/ENSG00000171132/ENSG00000154118/ENSG00000100346/ENSG00000196517/ENSG00000158286/ENSG00000189043/ENSG00000108405/ENSG00000007314/ENSG00000123560/ENSG00000151617/ENSG00000149596/ENSG00000162430/ENSG00000183873/ENSG00000148175/ENSG00000136867/ENSG00000177098/ENSG00000143153/ENSG00000170049…
GO:1902282	MF	voltage-gated potassium channel activity involved in ventricular cardiac muscle cell action potential repolarization	10	-1.80391	0.00400655	0.0207516	ENSG00000171385/ENSG00000149575/ENSG00000120457/ENSG00000121361/ENSG00000053918/ENSG00000055118
GO:0006941	BP	striated muscle contraction	146	-1.80332	3.91407e-05	0.000495296	ENSG00000007314/ENSG00000198771/ENSG00000197616/ENSG00000183873/ENSG00000170214/ENSG00000177098/ENSG00000143153/ENSG00000034152/ENSG00000092054/ENSG00000159167/ENSG00000151067/ENSG00000013016/ENSG00000136574/ENSG00000152661/ENSG00000171385/ENSG00000105711/ENSG00000198668/ENSG00000123358/ENSG00000265107/ENSG00000018625/ENSG00000149575/ENSG00000148180/ENSG00000134571/ENSG00000120457/ENSG00000121361…
GO:0090049	BP	regulation of cell migration involved in sprouting angiogenesis	36	-1.80323	0.00225491	0.0133564	ENSG00000128917/ENSG00000165757/ENSG00000138685/ENSG00000128052/ENSG00000100065/ENSG00000112333/ENSG00000108840/ENSG00000133121/ENSG00000073756/ENSG00000137801/ENSG00000185043/ENSG00000173269/ENSG00000145632/ENSG00000112715/ENSG00000179348/ENSG00000061273/ENSG00000136826/ENSG00000148400
GO:0048384	BP	retinoic acid receptor signaling pathway	29	-1.80288	0.00272933	0.0154167	ENSG00000198597/ENSG00000187553/ENSG00000172819/ENSG00000162496/ENSG00000175029/ENSG00000204231/ENSG00000130402/ENSG00000131759/ENSG00000003137/ENSG00000127528/ENSG00000186350
GO:0001938	BP	positive regulation of endothelial cell proliferation	71	-1.80238	0.000687911	0.00511667	ENSG00000165757/ENSG00000153162/ENSG00000138685/ENSG00000154229/ENSG00000128052/ENSG00000037280/ENSG00000070193/ENSG00000112902/ENSG00000249915/ENSG00000117525/ENSG00000143494/ENSG00000141564/ENSG00000105971/ENSG00000126561/ENSG00000125845/ENSG00000124181/ENSG00000114251/ENSG00000123358/ENSG00000118257/ENSG00000077782/ENSG00000100311/ENSG00000107562/ENSG00000112715/ENSG00000179348/ENSG00000119630…
GO:0003128	BP	heart field specification	15	-1.80238	0.00315395	0.0172891	ENSG00000125845/ENSG00000114251/ENSG00000168646/ENSG00000085741/ENSG00000016082/ENSG00000130700/ENSG00000125378
GO:0001710	BP	mesodermal cell fate commitment	13	-1.80235	0.00264368	0.0150639	ENSG00000204610/ENSG00000107779/ENSG00000154342/ENSG00000064655/ENSG00000145423/ENSG00000156574/ENSG00000149922/ENSG00000005073/ENSG00000136826/ENSG00000125378
GO:0009612	BP	response to mechanical stimulus	170	-1.80215	1.1576e-05	0.000176585	ENSG00000162733/ENSG00000168036/ENSG00000109320/ENSG00000111262/ENSG00000187554/ENSG00000111321/ENSG00000101017/ENSG00000115415/ENSG00000164171/ENSG00000183023/ENSG00000095397/ENSG00000162909/ENSG00000110076/ENSG00000005381/ENSG00000006062/ENSG00000185920/ENSG00000140443/ENSG00000106991/ENSG00000173039/ENSG00000125347/ENSG00000117394/ENSG00000134138/ENSG00000131711/ENSG00000184564/ENSG00000197122…
GO:0001101	BP	response to acid chemical	102	-1.8011	0.000216483	0.00199467	ENSG00000130707/ENSG00000146648/ENSG00000119772/ENSG00000177000/ENSG00000145431/ENSG00000119866/ENSG00000010810/ENSG00000164692/ENSG00000087245/ENSG00000171791/ENSG00000108819/ENSG00000158445/ENSG00000213445/ENSG00000187498/ENSG00000181754/ENSG00000126778/ENSG00000121905/ENSG00000112715/ENSG00000111276/ENSG00000057593/ENSG00000175866/ENSG00000051523/ENSG00000084636/ENSG00000178209/ENSG00000103257…
GO:0043407	BP	negative regulation of MAP kinase activity	49	-1.80059	0.00157754	0.0100301	ENSG00000105974/ENSG00000145423/ENSG00000137642/ENSG00000111266/ENSG00000196396/ENSG00000132376/ENSG00000168939/ENSG00000111252/ENSG00000150593/ENSG00000163932/ENSG00000163291/ENSG00000104332/ENSG00000101144/ENSG00000136158/ENSG00000125845/ENSG00000136848/ENSG00000111679/ENSG00000187678/ENSG00000166311/ENSG00000164056/ENSG00000121653/ENSG00000135744/ENSG00000169220/ENSG00000164086/ENSG00000125378
GO:0014897	BP	striated muscle hypertrophy	75	-1.8004	0.000307888	0.0026637	ENSG00000114861/ENSG00000108509/ENSG00000145349/ENSG00000160211/ENSG00000119508/ENSG00000068305/ENSG00000135547/ENSG00000170776/ENSG00000008083/ENSG00000154229/ENSG00000160789/ENSG00000116285/ENSG00000197616/ENSG00000143799/ENSG00000092054/ENSG00000150907/ENSG00000164530/ENSG00000028137/ENSG00000136574/ENSG00000115461/ENSG00000141448/ENSG00000166949/ENSG00000068024/ENSG00000060069/ENSG00000135744…
GO:0003208	BP	cardiac ventricle morphogenesis	52	-1.80027	0.00143434	0.00934058	ENSG00000135547/ENSG00000157168/ENSG00000145423/ENSG00000173706/ENSG00000092969/ENSG00000140416/ENSG00000118194/ENSG00000107485/ENSG00000082014/ENSG00000197616/ENSG00000151617/ENSG00000106991/ENSG00000069702/ENSG00000092054/ENSG00000066468/ENSG00000136574/ENSG00000163909/ENSG00000089225/ENSG00000134571/ENSG00000124766/ENSG00000163513/ENSG00000101384/ENSG00000016082/ENSG00000101665/ENSG00000160808…
GO:0021872	BP	forebrain generation of neurons	39	-1.79978	0.00267748	0.0151899	ENSG00000177551/ENSG00000112333/ENSG00000144355/ENSG00000173376/ENSG00000136535/ENSG00000106571/ENSG00000127152/ENSG00000066468/ENSG00000166710/ENSG00000007372/ENSG00000118257/ENSG00000251322/ENSG00000179348/ENSG00000108175/ENSG00000114554/ENSG00000130827
GO:0032956	BP	regulation of actin cytoskeleton organization	288	-1.79973	4.54334e-07	1.0897e-05	ENSG00000103647/ENSG00000112902/ENSG00000090924/ENSG00000149564/ENSG00000049540/ENSG00000196405/ENSG00000140416/ENSG00000132376/ENSG00000197321/ENSG00000184349/ENSG00000197872/ENSG00000107104/ENSG00000111859/ENSG00000149798/ENSG00000115306/ENSG00000171132/ENSG00000158856/ENSG00000070610/ENSG00000163431/ENSG00000135407/ENSG00000085733/ENSG00000163932/ENSG00000128849/ENSG00000185324/ENSG00000247596…
GO:0061383	BP	trabecula morphogenesis	39	-1.79968	0.00267748	0.0151899	ENSG00000135547/ENSG00000157168/ENSG00000169884/ENSG00000173706/ENSG00000092969/ENSG00000115641/ENSG00000112175/ENSG00000106991/ENSG00000112658/ENSG00000155846/ENSG00000154734/ENSG00000069702/ENSG00000104332/ENSG00000101144/ENSG00000087245/ENSG00000187764/ENSG00000064932/ENSG00000170989/ENSG00000120149/ENSG00000164050/ENSG00000108821/ENSG00000148400
GO:0086001	BP	cardiac muscle cell action potential	69	-1.79966	0.000530053	0.0041567	ENSG00000158286/ENSG00000112837/ENSG00000183873/ENSG00000177098/ENSG00000143153/ENSG00000151067/ENSG00000120049/ENSG00000152661/ENSG00000171385/ENSG00000105711/ENSG00000198668/ENSG00000265107/ENSG00000018625/ENSG00000149575/ENSG00000120457/ENSG00000121361/ENSG00000099822/ENSG00000163399/ENSG00000160014/ENSG00000006283/ENSG00000053918/ENSG00000114923/ENSG00000136717/ENSG00000055118/ENSG00000196924
GO:0045637	BP	regulation of myeloid cell differentiation	150	-1.79929	3.83835e-05	0.000487295	ENSG00000168036/ENSG00000011600/ENSG00000134954/ENSG00000115415/ENSG00000121989/ENSG00000122378/ENSG00000111859/ENSG00000145022/ENSG00000166147/ENSG00000185122/ENSG00000109906/ENSG00000169071/ENSG00000126457/ENSG00000169926/ENSG00000180354/ENSG00000155846/ENSG00000104332/ENSG00000135898/ENSG00000006712/ENSG00000134138/ENSG00000119714/ENSG00000143995/ENSG00000118689/ENSG00000276600/ENSG00000173334…
GO:0044342	BP	type B pancreatic cell proliferation	23	-1.79912	0.00301793	0.0166488	ENSG00000119508/ENSG00000054356/ENSG00000185950/ENSG00000176046/ENSG00000021355/ENSG00000116285/ENSG00000104332/ENSG00000149577/ENSG00000133895/ENSG00000058335/ENSG00000123358/ENSG00000141753/ENSG00000115461/ENSG00000146674/ENSG00000135446/ENSG00000126368
GO:0045936	BP	negative regulation of phosphate metabolic process	340	-1.79876	5.51982e-08	1.74198e-06	ENSG00000162337/ENSG00000105974/ENSG00000172053/ENSG00000162733/ENSG00000145423/ENSG00000101213/ENSG00000168734/ENSG00000141480/ENSG00000137642/ENSG00000277363/ENSG00000111266/ENSG00000134324/ENSG00000196396/ENSG00000124743/ENSG00000173706/ENSG00000092969/ENSG00000132376/ENSG00000144677/ENSG00000183023/ENSG00000131981/ENSG00000090447/ENSG00000153187/ENSG00000196422/ENSG00000176108/ENSG00000152804…
GO:0061469	BP	regulation of type B pancreatic cell proliferation	13	-1.79819	0.00280198	0.015702	ENSG00000119508/ENSG00000054356/ENSG00000185950/ENSG00000176046/ENSG00000116285/ENSG00000104332/ENSG00000133895/ENSG00000123358/ENSG00000135446/ENSG00000126368
GO:0001936	BP	regulation of endothelial cell proliferation	105	-1.797	0.000145376	0.00144911	ENSG00000165757/ENSG00000153162/ENSG00000138685/ENSG00000154229/ENSG00000128052/ENSG00000037280/ENSG00000105974/ENSG00000070193/ENSG00000112902/ENSG00000115415/ENSG00000249915/ENSG00000117525/ENSG00000143494/ENSG00000141564/ENSG00000102760/ENSG00000105971/ENSG00000000005/ENSG00000126561/ENSG00000125845/ENSG00000124181/ENSG00000114251/ENSG00000137801/ENSG00000123358/ENSG00000071246/ENSG00000113140…
GO:0010563	BP	negative regulation of phosphorus metabolic process	341	-1.79681	1.39371e-07	3.90789e-06	ENSG00000162337/ENSG00000105974/ENSG00000172053/ENSG00000162733/ENSG00000145423/ENSG00000101213/ENSG00000168734/ENSG00000141480/ENSG00000137642/ENSG00000277363/ENSG00000111266/ENSG00000134324/ENSG00000196396/ENSG00000124743/ENSG00000173706/ENSG00000092969/ENSG00000132376/ENSG00000144677/ENSG00000183023/ENSG00000131981/ENSG00000090447/ENSG00000153187/ENSG00000196422/ENSG00000176108/ENSG00000152804…
GO:0014823	BP	response to activity	53	-1.7962	0.000859909	0.00615877	ENSG00000164171/ENSG00000109819/ENSG00000118046/ENSG00000138796/ENSG00000185122/ENSG00000115592/ENSG00000162430/ENSG00000121671/ENSG00000111077/ENSG00000087245/ENSG00000134871/ENSG00000135744/ENSG00000187642/ENSG00000051523/ENSG00000103257/ENSG00000175564/ENSG00000176845/ENSG00000170345/ENSG00000180176
GO:0061005	BP	cell differentiation involved in kidney development	48	-1.79587	0.00204592	0.0123349	ENSG00000174059/ENSG00000182197/ENSG00000103449/ENSG00000168036/ENSG00000107796/ENSG00000115415/ENSG00000107485/ENSG00000185920/ENSG00000106571/ENSG00000151617/ENSG00000272398/ENSG00000168621/ENSG00000164690/ENSG00000184675/ENSG00000101384/ENSG00000100311/ENSG00000172037/ENSG00000126603/ENSG00000136160/ENSG00000128342/ENSG00000163884/ENSG00000143867/ENSG00000162552/ENSG00000125378/ENSG00000148400
GO:0071805	BP	potassium ion transmembrane transport	181	-1.7948	4.14569e-05	0.000516225	ENSG00000143153/ENSG00000170049/ENSG00000153822/ENSG00000168418/ENSG00000150403/ENSG00000069424/ENSG00000164626/ENSG00000066230/ENSG00000135404/ENSG00000260458/ENSG00000120049/ENSG00000197150/ENSG00000171385/ENSG00000156113/ENSG00000115041/ENSG00000105675/ENSG00000124205/ENSG00000171867/ENSG00000178342/ENSG00000026559/ENSG00000018625/ENSG00000187486/ENSG00000120457/ENSG00000162728/ENSG00000022267…
GO:0043266	BP	regulation of potassium ion transport	80	-1.79468	0.00045496	0.00365999	ENSG00000105974/ENSG00000163485/ENSG00000157388/ENSG00000111262/ENSG00000006071/ENSG00000164867/ENSG00000106633/ENSG00000150093/ENSG00000129244/ENSG00000158286/ENSG00000143153/ENSG00000170049/ENSG00000069424/ENSG00000135404/ENSG00000120049/ENSG00000115041/ENSG00000124205/ENSG00000171867/ENSG00000026559/ENSG00000102468/ENSG00000022267/ENSG00000120899/ENSG00000129159/ENSG00000181754/ENSG00000172354…
GO:0090336	BP	positive regulation of brown fat cell differentiation	15	-1.79465	0.00327886	0.0178109	ENSG00000160097/ENSG00000143842/ENSG00000153187/ENSG00000124782/ENSG00000101144/ENSG00000073756/ENSG00000137193/ENSG00000126778/ENSG00000160685/ENSG00000176845
GO:0090183	BP	regulation of kidney development	25	-1.79452	0.00460766	0.0230531	ENSG00000168621/ENSG00000165731/ENSG00000126778/ENSG00000135744/ENSG00000112715/ENSG00000005513/ENSG00000143867/ENSG00000162552/ENSG00000125378
GO:0042487	BP	regulation of odontogenesis of dentin-containing tooth	11	-1.79406	0.00559834	0.0269377	ENSG00000125845/ENSG00000135925/ENSG00000154856/ENSG00000184371/ENSG00000107831/ENSG00000125378
GO:0050922	BP	negative regulation of chemotaxis	51	-1.79404	0.00189494	0.0115942	ENSG00000187122/ENSG00000112902/ENSG00000143434/ENSG00000092421/ENSG00000082684/ENSG00000108861/ENSG00000137869/ENSG00000001617/ENSG00000100599/ENSG00000114251/ENSG00000137801/ENSG00000158714/ENSG00000197561/ENSG00000187764/ENSG00000010319/ENSG00000168758/ENSG00000138623/ENSG00000012171/ENSG00000130827/ENSG00000148400/ENSG00000172725
GO:0019216	BP	regulation of lipid metabolic process	267	-1.79356	7.09441e-07	1.6265e-05	ENSG00000168389/ENSG00000162909/ENSG00000141564/ENSG00000120675/ENSG00000112175/ENSG00000118432/ENSG00000100100/ENSG00000171132/ENSG00000150867/ENSG00000158715/ENSG00000145861/ENSG00000140443/ENSG00000135407/ENSG00000111012/ENSG00000163932/ENSG00000062282/ENSG00000141431/ENSG00000124253/ENSG00000101210/ENSG00000183655/ENSG00000140943/ENSG00000164211/ENSG00000105221/ENSG00000070886/ENSG00000104643…
GO:0009649	BP	entrainment of circadian clock	26	-1.79345	0.00627017	0.0291623	ENSG00000105662/ENSG00000172531/ENSG00000121671/ENSG00000142178/ENSG00000132326/ENSG00000036672/ENSG00000179094/ENSG00000182979/ENSG00000088256/ENSG00000134107
GO:0014741	BP	negative regulation of muscle hypertrophy	27	-1.79303	0.00314888	0.0172856	ENSG00000114861/ENSG00000160211/ENSG00000008083/ENSG00000160789/ENSG00000116285/ENSG00000150907/ENSG00000164530/ENSG00000028137/ENSG00000115461/ENSG00000166949/ENSG00000060069/ENSG00000067182/ENSG00000130700/ENSG00000148400
GO:0003002	BP	regionalization	299	-1.79281	3.35261e-07	8.3847e-06	ENSG00000173947/ENSG00000082014/ENSG00000152804/ENSG00000005102/ENSG00000109906/ENSG00000139445/ENSG00000156574/ENSG00000185920/ENSG00000004975/ENSG00000158286/ENSG00000144355/ENSG00000112837/ENSG00000163508/ENSG00000136535/ENSG00000133816/ENSG00000106571/ENSG00000154309/ENSG00000106991/ENSG00000112658/ENSG00000135638/ENSG00000104332/ENSG00000179029/ENSG00000185630/ENSG00000112559/ENSG00000154485…
GO:0035272	BP	exocrine system development	34	-1.7923	0.00256236	0.0146865	ENSG00000135960/ENSG00000070193/ENSG00000167964/ENSG00000092969/ENSG00000147862/ENSG00000146648/ENSG00000101144/ENSG00000066468/ENSG00000116729/ENSG00000007372/ENSG00000164690/ENSG00000198959/ENSG00000130702/ENSG00000197461/ENSG00000103067/ENSG00000004399/ENSG00000114554/ENSG00000107831
GO:0030166	BP	proteoglycan biosynthetic process	56	-1.792	0.00178445	0.0110307	ENSG00000111962/ENSG00000168036/ENSG00000111817/ENSG00000115526/ENSG00000103489/ENSG00000125430/ENSG00000147408/ENSG00000070614/ENSG00000162694/ENSG00000148737/ENSG00000002587/ENSG00000131873/ENSG00000153976/ENSG00000015532/ENSG00000155893/ENSG00000171310/ENSG00000176678/ENSG00000158008/ENSG00000033100/ENSG00000136720/ENSG00000171302/ENSG00000176022/ENSG00000182022/ENSG00000027847/ENSG00000175229…
GO:0034614	BP	cellular response to reactive oxygen species	114	-1.79185	0.000175988	0.00167961	ENSG00000114861/ENSG00000173848/ENSG00000197442/ENSG00000204628/ENSG00000089159/ENSG00000158828/ENSG00000119508/ENSG00000163516/ENSG00000102882/ENSG00000162733/ENSG00000116863/ENSG00000170775/ENSG00000140416/ENSG00000158169/ENSG00000164867/ENSG00000170075/ENSG00000185122/ENSG00000005381/ENSG00000126432/ENSG00000183010/ENSG00000156711/ENSG00000163932/ENSG00000116044/ENSG00000155846/ENSG00000173039…
GO:0060008	BP	Sertoli cell differentiation	16	-1.79183	0.00409111	0.0210689	ENSG00000136931/ENSG00000131759/ENSG00000005513/ENSG00000162552/ENSG00000115884
GO:0034097	BP	response to cytokine	670	-1.79108	1e-10	7.02252e-09	ENSG00000111012/ENSG00000156711/ENSG00000179604/ENSG00000184347/ENSG00000158186/ENSG00000077238/ENSG00000114378/ENSG00000096384/ENSG00000070808/ENSG00000137857/ENSG00000116044/ENSG00000112658/ENSG00000124212/ENSG00000026508/ENSG00000272398/ENSG00000197879/ENSG00000197971/ENSG00000173039/ENSG00000162892/ENSG00000102871/ENSG00000104332/ENSG00000114738/ENSG00000130707/ENSG00000060138/ENSG00000102554…
GO:0032970	BP	regulation of actin filament-based process	325	-1.79107	4.00691e-07	9.82198e-06	ENSG00000105974/ENSG00000163485/ENSG00000177105/ENSG00000107796/ENSG00000070182/ENSG00000103647/ENSG00000112902/ENSG00000090924/ENSG00000149564/ENSG00000049540/ENSG00000196405/ENSG00000140416/ENSG00000132376/ENSG00000197321/ENSG00000184349/ENSG00000197872/ENSG00000118194/ENSG00000107104/ENSG00000111859/ENSG00000149798/ENSG00000138622/ENSG00000115306/ENSG00000171132/ENSG00000158856/ENSG00000070610…
GO:0046639	BP	negative regulation of alpha-beta T cell differentiation	23	-1.79096	0.00331092	0.0179726	ENSG00000106571/ENSG00000077238/ENSG00000020633/ENSG00000164889/ENSG00000113520/ENSG00000164690/ENSG00000136630/ENSG00000160685/ENSG00000113916/ENSG00000101665/ENSG00000163874
GO:0001977	BP	renal system process involved in regulation of blood volume	14	-1.79067	0.00316111	0.0173161	ENSG00000163485/ENSG00000103647/ENSG00000265107/ENSG00000100311/ENSG00000176387/ENSG00000051523/ENSG00000183087
GO:0008307	MF	structural constituent of muscle	35	-1.79056	0.00190094	0.0116218	ENSG00000154358/ENSG00000134571/ENSG00000036448/ENSG00000183963/ENSG00000159176/ENSG00000178209/ENSG00000215375/ENSG00000133055/ENSG00000182253/ENSG00000160808
GO:0003283	BP	atrial septum development	21	-1.79047	0.00590544	0.0278818	ENSG00000136574/ENSG00000114251/ENSG00000265107/ENSG00000089225/ENSG00000124766/ENSG00000085741/ENSG00000142871/ENSG00000016082/ENSG00000179588
GO:0060292	BP	long-term synaptic depression	26	-1.79041	0.00627017	0.0291623	ENSG00000112658/ENSG00000164082/ENSG00000204305/ENSG00000120899/ENSG00000143761/ENSG00000158445/ENSG00000145632/ENSG00000251322/ENSG00000184985/ENSG00000204314
GO:0070528	BP	protein kinase C signaling	29	-1.79025	0.00339588	0.0183189	ENSG00000027075/ENSG00000179820/ENSG00000077044/ENSG00000037280/ENSG00000101017/ENSG00000172232/ENSG00000067606/ENSG00000114251/ENSG00000205336/ENSG00000085741/ENSG00000145214/ENSG00000100311/ENSG00000148677/ENSG00000112715/ENSG00000120907/ENSG00000063176
GO:0042551	BP	neuron maturation	39	-1.78979	0.00317368	0.0173484	ENSG00000139767/ENSG00000118276/ENSG00000100987/ENSG00000074660/ENSG00000186417/ENSG00000064999/ENSG00000151617/ENSG00000070886/ENSG00000153234/ENSG00000120049/ENSG00000184144/ENSG00000119866/ENSG00000165731/ENSG00000171791/ENSG00000149922/ENSG00000158445/ENSG00000006210/ENSG00000153902/ENSG00000188157/ENSG00000136160/ENSG00000137409
GO:0010633	BP	negative regulation of epithelial cell migration	58	-1.78941	0.00134362	0.00890604	ENSG00000143507/ENSG00000128917/ENSG00000144724/ENSG00000169057/ENSG00000011465/ENSG00000138685/ENSG00000100065/ENSG00000196405/ENSG00000100105/ENSG00000132386/ENSG00000110880/ENSG00000108840/ENSG00000163638/ENSG00000102760/ENSG00000171444/ENSG00000159167/ENSG00000133121/ENSG00000101280/ENSG00000136848/ENSG00000137801/ENSG00000113520/ENSG00000071246/ENSG00000181790/ENSG00000173269/ENSG00000185551…
GO:1903707	BP	negative regulation of hemopoiesis	75	-1.78896	0.000337779	0.00286818	ENSG00000145022/ENSG00000166147/ENSG00000172458/ENSG00000106571/ENSG00000077238/ENSG00000020633/ENSG00000104332/ENSG00000125347/ENSG00000164889/ENSG00000135898/ENSG00000119714/ENSG00000173334/ENSG00000113520/ENSG00000164690/ENSG00000145675/ENSG00000089692/ENSG00000136630/ENSG00000160685/ENSG00000113916/ENSG00000179348/ENSG00000131759/ENSG00000101665/ENSG00000070404/ENSG00000173264/ENSG00000163874…
GO:0086065	BP	cell communication involved in cardiac conduction	52	-1.78841	0.00156355	0.00995047	ENSG00000105974/ENSG00000157388/ENSG00000183023/ENSG00000138622/ENSG00000129244/ENSG00000158286/ENSG00000112837/ENSG00000183873/ENSG00000177098/ENSG00000143153/ENSG00000151067/ENSG00000152661/ENSG00000105711/ENSG00000198668/ENSG00000265107/ENSG00000018625/ENSG00000089225/ENSG00000120457/ENSG00000099822/ENSG00000163399/ENSG00000130528/ENSG00000160014/ENSG00000006283/ENSG00000053918/ENSG00000196924
GO:1903320	BP	regulation of protein modification by small protein conjugation or removal	217	-1.78826	7.46706e-06	0.000122025	ENSG00000142676/ENSG00000183255/ENSG00000162517/ENSG00000163362/ENSG00000173039/ENSG00000181788/ENSG00000168309/ENSG00000136158/ENSG00000178685/ENSG00000105229/ENSG00000100300/ENSG00000132326/ENSG00000010810/ENSG00000116661/ENSG00000051108/ENSG00000169689/ENSG00000124766/ENSG00000120738/ENSG00000184675/ENSG00000181404/ENSG00000180543/ENSG00000181790/ENSG00000167207/ENSG00000116016/ENSG00000113369…
GO:0038179	BP	neurotrophin signaling pathway	32	-1.78795	0.00444536	0.0224573	ENSG00000136158/ENSG00000197122/ENSG00000140538/ENSG00000107263/ENSG00000164056/ENSG00000135744/ENSG00000185652/ENSG00000050820/ENSG00000204673/ENSG00000102879
GO:0099625	BP	ventricular cardiac muscle cell membrane repolarization	24	-1.7879	0.00363377	0.0192402	ENSG00000158286/ENSG00000183873/ENSG00000177098/ENSG00000171385/ENSG00000105711/ENSG00000265107/ENSG00000149575/ENSG00000120457/ENSG00000121361/ENSG00000053918/ENSG00000055118/ENSG00000071127
GO:0001935	BP	endothelial cell proliferation	120	-1.78736	0.000199505	0.00185577	ENSG00000165757/ENSG00000153162/ENSG00000174059/ENSG00000138685/ENSG00000154229/ENSG00000128052/ENSG00000164619/ENSG00000037280/ENSG00000105974/ENSG00000070193/ENSG00000112902/ENSG00000115415/ENSG00000249915/ENSG00000117525/ENSG00000143494/ENSG00000141564/ENSG00000134013/ENSG00000102760/ENSG00000105971/ENSG00000000005/ENSG00000126561/ENSG00000125845/ENSG00000124181/ENSG00000114251/ENSG00000165633…
GO:0050878	BP	regulation of body fluid levels	271	-1.78702	1.69592e-06	3.47886e-05	ENSG00000151348/ENSG00000204420/ENSG00000101000/ENSG00000113494/ENSG00000177119/ENSG00000168542/ENSG00000158125/ENSG00000158669/ENSG00000057663/ENSG00000092445/ENSG00000145730/ENSG00000146535/ENSG00000136869/ENSG00000104368/ENSG00000174059/ENSG00000182197/ENSG00000111319/ENSG00000107954/ENSG00000168539/ENSG00000154229/ENSG00000151702/ENSG00000110080/ENSG00000105974/ENSG00000070193/ENSG00000163485…
GO:0033033	BP	negative regulation of myeloid cell apoptotic process	12	-1.78629	0.00228688	0.0134639	ENSG00000131871/ENSG00000171791/ENSG00000090316/ENSG00000167207/ENSG00000143772/ENSG00000183087/ENSG00000185507
GO:0032874	BP	positive regulation of stress-activated MAPK cascade	107	-1.78614	0.000222751	0.00204036	ENSG00000162344/ENSG00000137802/ENSG00000158125/ENSG00000197442/ENSG00000141503/ENSG00000136869/ENSG00000101265/ENSG00000137575/ENSG00000131080/ENSG00000037280/ENSG00000135960/ENSG00000167779/ENSG00000111321/ENSG00000127863/ENSG00000156466/ENSG00000092969/ENSG00000124602/ENSG00000117090/ENSG00000082512/ENSG00000056558/ENSG00000111907/ENSG00000168067/ENSG00000126457/ENSG00000147324/ENSG00000180354…
GO:0006029	BP	proteoglycan metabolic process	83	-1.78591	0.000362914	0.00303532	ENSG00000164318/ENSG00000127415/ENSG00000182197/ENSG00000011465/ENSG00000111962/ENSG00000168036/ENSG00000111817/ENSG00000115526/ENSG00000103489/ENSG00000181523/ENSG00000125430/ENSG00000196562/ENSG00000173376/ENSG00000147408/ENSG00000070614/ENSG00000162694/ENSG00000114378/ENSG00000148737/ENSG00000002587/ENSG00000131873/ENSG00000125845/ENSG00000136378/ENSG00000153976/ENSG00000015532/ENSG00000155893…
GO:0043393	BP	regulation of protein binding	167	-1.7853	1.98712e-05	0.000279091	ENSG00000164362/ENSG00000165617/ENSG00000082014/ENSG00000074370/ENSG00000104695/ENSG00000185122/ENSG00000101160/ENSG00000144118/ENSG00000108840/ENSG00000130726/ENSG00000163932/ENSG00000172531/ENSG00000084764/ENSG00000148737/ENSG00000142676/ENSG00000159640/ENSG00000069702/ENSG00000095739/ENSG00000169174/ENSG00000182718/ENSG00000125845/ENSG00000197122/ENSG00000114251/ENSG00000146216/ENSG00000136573…
GO:0002052	BP	positive regulation of neuroblast proliferation	24	-1.78529	0.0036919	0.0194712	ENSG00000138685/ENSG00000168036/ENSG00000082014/ENSG00000112333/ENSG00000150093/ENSG00000104290/ENSG00000198026/ENSG00000106571/ENSG00000007372/ENSG00000164690/ENSG00000006210/ENSG00000112715/ENSG00000148400
GO:1905475	BP	regulation of protein localization to membrane	150	-1.78477	5.53669e-05	0.000662633	ENSG00000117228/ENSG00000141750/ENSG00000132376/ENSG00000005884/ENSG00000131981/ENSG00000150093/ENSG00000103496/ENSG00000115306/ENSG00000133216/ENSG00000161835/ENSG00000171132/ENSG00000158856/ENSG00000135324/ENSG00000067606/ENSG00000104219/ENSG00000148175/ENSG00000103154/ENSG00000105221/ENSG00000197879/ENSG00000172061/ENSG00000165527/ENSG00000146648/ENSG00000132535/ENSG00000213420/ENSG00000092820…
GO:0032835	BP	glomerulus development	55	-1.78469	0.00143837	0.00935903	ENSG00000196562/ENSG00000151617/ENSG00000272398/ENSG00000101144/ENSG00000163909/ENSG00000165731/ENSG00000171791/ENSG00000120738/ENSG00000101384/ENSG00000100311/ENSG00000172037/ENSG00000136160/ENSG00000113721/ENSG00000163884/ENSG00000143867/ENSG00000125378/ENSG00000148400
GO:0010862	BP	positive regulation of pathway-restricted SMAD protein phosphorylation	40	-1.78464	0.00277226	0.0155802	ENSG00000153162/ENSG00000164404/ENSG00000137575/ENSG00000115170/ENSG00000183682/ENSG00000156466/ENSG00000121989/ENSG00000092969/ENSG00000156574/ENSG00000112175/ENSG00000106991/ENSG00000101144/ENSG00000168477/ENSG00000116985/ENSG00000125845/ENSG00000157110/ENSG00000135414/ENSG00000163083/ENSG00000143768/ENSG00000163513/ENSG00000139567/ENSG00000143869/ENSG00000266524/ENSG00000125378
GO:2001243	BP	negative regulation of intrinsic apoptotic signaling pathway	70	-1.78447	0.000681163	0.00507616	ENSG00000074800/ENSG00000116044/ENSG00000183255/ENSG00000026508/ENSG00000060138/ENSG00000158941/ENSG00000197122/ENSG00000131871/ENSG00000073756/ENSG00000051108/ENSG00000171791/ENSG00000140939/ENSG00000120885/ENSG00000162298/ENSG00000144476/ENSG00000121653/ENSG00000107562/ENSG00000188976/ENSG00000109501/ENSG00000108179/ENSG00000124216/ENSG00000142208/ENSG00000204389/ENSG00000166484
GO:0001222	MF	transcription corepressor binding	40	-1.78406	0.00279984	0.0157013	ENSG00000168036/ENSG00000134954/ENSG00000115415/ENSG00000069667/ENSG00000102226/ENSG00000109906/ENSG00000108840/ENSG00000074800/ENSG00000103363/ENSG00000020633/ENSG00000185630/ENSG00000178951/ENSG00000011451/ENSG00000132326/ENSG00000112511/ENSG00000119408/ENSG00000175029/ENSG00000159692/ENSG00000113916/ENSG00000143321/ENSG00000179094/ENSG00000126368
GO:0030224	BP	monocyte differentiation	29	-1.78374	0.00374417	0.019667	ENSG00000119714/ENSG00000100345/ENSG00000182511/ENSG00000185650/ENSG00000169710/ENSG00000112715/ENSG00000184371/ENSG00000125378/ENSG00000185507
GO:0046683	BP	response to organophosphorus	109	-1.78331	0.000185639	0.00174765	ENSG00000169884/ENSG00000129596/ENSG00000115415/ENSG00000132376/ENSG00000183023/ENSG00000138622/ENSG00000142319/ENSG00000158856/ENSG00000143839/ENSG00000108405/ENSG00000137857/ENSG00000155846/ENSG00000130707/ENSG00000084112/ENSG00000171631/ENSG00000159167/ENSG00000092820/ENSG00000186642/ENSG00000159899/ENSG00000073756/ENSG00000163083/ENSG00000107263/ENSG00000072310/ENSG00000187486/ENSG00000135318…
GO:1902533	BP	positive regulation of intracellular signal transduction	782	-1.7831	1e-10	7.02252e-09	ENSG00000171863/ENSG00000165757/ENSG00000136869/ENSG00000153162/ENSG00000108561/ENSG00000144136/ENSG00000137486/ENSG00000101265/ENSG00000116525/ENSG00000133116/ENSG00000121060/ENSG00000126226/ENSG00000049130/ENSG00000011465/ENSG00000138685/ENSG00000154237/ENSG00000170776/ENSG00000263528/ENSG00000198121/ENSG00000102970/ENSG00000137575/ENSG00000198049/ENSG00000131080/ENSG00000154229/ENSG00000102882…
GO:0086002	BP	cardiac muscle cell action potential involved in contraction	46	-1.7829	0.0020459	0.0123349	ENSG00000158286/ENSG00000183873/ENSG00000177098/ENSG00000151067/ENSG00000152661/ENSG00000171385/ENSG00000105711/ENSG00000265107/ENSG00000149575/ENSG00000120457/ENSG00000121361/ENSG00000163399/ENSG00000006283/ENSG00000053918/ENSG00000136717/ENSG00000055118/ENSG00000196924
GO:0062009	BP	secondary palate development	22	-1.78284	0.0025431	0.0146355	ENSG00000184058/ENSG00000092969/ENSG00000105855/ENSG00000204248/ENSG00000069702/ENSG00000114251/ENSG00000157240/ENSG00000163513/ENSG00000085741/ENSG00000154764/ENSG00000179981/ENSG00000137507/ENSG00000184916
GO:0033233	BP	regulation of protein sumoylation	20	-1.78257	0.00323467	0.0176416	ENSG00000173039/ENSG00000105229/ENSG00000120738/ENSG00000068024/ENSG00000064961/ENSG00000103275/ENSG00000100302/ENSG00000108175/ENSG00000078902
GO:0048812	BP	neuron projection morphogenesis	538	-1.78241	6.66382e-10	3.84774e-08	ENSG00000120332/ENSG00000177103/ENSG00000160145/ENSG00000111962/ENSG00000168036/ENSG00000187122/ENSG00000136830/ENSG00000166313/ENSG00000166925/ENSG00000117298/ENSG00000118276/ENSG00000168280/ENSG00000112902/ENSG00000196358/ENSG00000179242/ENSG00000277363/ENSG00000153404/ENSG00000132872/ENSG00000154928/ENSG00000143320/ENSG00000143858/ENSG00000173786/ENSG00000184349/ENSG00000143434/ENSG00000092421…
GO:0031005	MF	filamin binding	13	-1.78172	0.00340446	0.0183526	ENSG00000172403/ENSG00000113657/ENSG00000164877/ENSG00000120913/ENSG00000151640/ENSG00000173641
GO:0042326	BP	negative regulation of phosphorylation	295	-1.78123	3.63799e-07	9.00259e-06	ENSG00000162337/ENSG00000105974/ENSG00000172053/ENSG00000162733/ENSG00000145423/ENSG00000101213/ENSG00000168734/ENSG00000141480/ENSG00000137642/ENSG00000277363/ENSG00000111266/ENSG00000196396/ENSG00000124743/ENSG00000173706/ENSG00000132376/ENSG00000144677/ENSG00000183023/ENSG00000090447/ENSG00000153187/ENSG00000176108/ENSG00000152804/ENSG00000185133/ENSG00000116285/ENSG00000168939/ENSG00000105568…
GO:0043087	BP	regulation of GTPase activity	297	-1.78099	1.31984e-06	2.78811e-05	ENSG00000105971/ENSG00000105221/ENSG00000143333/ENSG00000197283/ENSG00000115266/ENSG00000124126/ENSG00000104332/ENSG00000054611/ENSG00000274611/ENSG00000132613/ENSG00000146904/ENSG00000103197/ENSG00000197457/ENSG00000136158/ENSG00000135439/ENSG00000136141/ENSG00000154783/ENSG00000180448/ENSG00000140538/ENSG00000136828/ENSG00000114251/ENSG00000186716/ENSG00000136848/ENSG00000058335/ENSG00000105137…
GO:0043217	BP	myelin maintenance	16	-1.78093	0.00446022	0.0225032	ENSG00000105227/ENSG00000105221/ENSG00000101986/ENSG00000124920/ENSG00000120885/ENSG00000178209/ENSG00000142208
GO:0007612	BP	learning	130	-1.7801	9.16868e-05	0.000987137	ENSG00000115526/ENSG00000006071/ENSG00000156642/ENSG00000117411/ENSG00000150093/ENSG00000110076/ENSG00000133216/ENSG00000154118/ENSG00000136535/ENSG00000182372/ENSG00000112658/ENSG00000110881/ENSG00000197283/ENSG00000106236/ENSG00000132535/ENSG00000134138/ENSG00000125510/ENSG00000073756/ENSG00000184144/ENSG00000010810/ENSG00000018625/ENSG00000131771/ENSG00000174576/ENSG00000064687/ENSG00000123454…
GO:0031941	CC	filamentous actin	22	-1.77955	0.00263029	0.0149986	ENSG00000107438/ENSG00000197879/ENSG00000113657/ENSG00000122367/ENSG00000112679/ENSG00000196923/ENSG00000183963/ENSG00000120913/ENSG00000188176
GO:0070670	BP	response to interleukin-4	25	-1.77937	0.00553498	0.0266822	ENSG00000107485/ENSG00000077238/ENSG00000096384/ENSG00000162892/ENSG00000135446/ENSG00000081059/ENSG00000169710/ENSG00000178035/ENSG00000100316/ENSG00000102879
GO:0046579	BP	positive regulation of Ras protein signal transduction	48	-1.77881	0.00247381	0.0143264	ENSG00000071054/ENSG00000173848/ENSG00000168542/ENSG00000174429/ENSG00000137486/ENSG00000049130/ENSG00000170776/ENSG00000198121/ENSG00000070193/ENSG00000166974/ENSG00000126217/ENSG00000275342/ENSG00000135898/ENSG00000197122/ENSG00000058335/ENSG00000178623/ENSG00000205336/ENSG00000198915/ENSG00000143772/ENSG00000127533/ENSG00000113721/ENSG00000184371/ENSG00000204882/ENSG00000040608/ENSG00000148400
GO:0048730	BP	epidermis morphogenesis	32	-1.77879	0.00455861	0.0228517	ENSG00000066468/ENSG00000134363/ENSG00000064195/ENSG00000171791/ENSG00000135925/ENSG00000164690/ENSG00000115461/ENSG00000139648/ENSG00000074047/ENSG00000124216/ENSG00000136826/ENSG00000128422/ENSG00000148400
GO:0061158	BP	3'-UTR-mediated mRNA destabilization	14	-1.77874	0.00411858	0.021177	ENSG00000178199/ENSG00000112183/ENSG00000152518/ENSG00000185650/ENSG00000005007/ENSG00000088247/ENSG00000163874/ENSG00000187583
GO:1990868	BP	response to chemokine	43	-1.77834	0.00290528	0.01617	ENSG00000111252/ENSG00000184347/ENSG00000174600/ENSG00000136141/ENSG00000178623/ENSG00000120899/ENSG00000185043/ENSG00000006210/ENSG00000144476/ENSG00000162775/ENSG00000107562/ENSG00000160683/ENSG00000126353/ENSG00000163874
GO:1990869	BP	cellular response to chemokine	43	-1.77834	0.00290528	0.01617	ENSG00000111252/ENSG00000184347/ENSG00000174600/ENSG00000136141/ENSG00000178623/ENSG00000120899/ENSG00000185043/ENSG00000006210/ENSG00000144476/ENSG00000162775/ENSG00000107562/ENSG00000160683/ENSG00000126353/ENSG00000163874
GO:0097493	MF	structural molecule activity conferring elasticity	12	-1.77773	0.00255011	0.0146486	ENSG00000049540/ENSG00000166147/ENSG00000163520/ENSG00000140092/ENSG00000183798/ENSG00000138080
GO:0008179	MF	adenylate cyclase binding	10	-1.77714	0.0054206	0.0262227	ENSG00000198668/ENSG00000169252/ENSG00000078549/ENSG00000160014/ENSG00000173175
GO:0048662	BP	negative regulation of smooth muscle cell proliferation	40	-1.77651	0.00291072	0.0161834	ENSG00000140416/ENSG00000120063/ENSG00000109819/ENSG00000164867/ENSG00000150593/ENSG00000160013/ENSG00000125845/ENSG00000106018/ENSG00000173334/ENSG00000124762/ENSG00000168066/ENSG00000115461/ENSG00000146674/ENSG00000118503/ENSG00000219438/ENSG00000111276/ENSG00000172638/ENSG00000125378
GO:0001961	BP	positive regulation of cytokine-mediated signaling pathway	49	-1.77584	0.0021343	0.0127584	ENSG00000172247/ENSG00000114251/ENSG00000174885/ENSG00000169871/ENSG00000126456/ENSG00000146063/ENSG00000162676/ENSG00000169692/ENSG00000204388/ENSG00000184371/ENSG00000137752/ENSG00000183087/ENSG00000162511/ENSG00000204389/ENSG00000185507
GO:0032735	BP	positive regulation of interleukin-12 production	31	-1.77561	0.00503473	0.0248388	ENSG00000136869/ENSG00000172349/ENSG00000117586/ENSG00000101017/ENSG00000128604/ENSG00000173039/ENSG00000125347/ENSG00000204305/ENSG00000168961/ENSG00000140968/ENSG00000167207/ENSG00000126353/ENSG00000016082/ENSG00000162511/ENSG00000185386
GO:0042490	BP	mechanoreceptor differentiation	57	-1.77539	0.00157979	0.0100362	ENSG00000184564/ENSG00000181291/ENSG00000116990/ENSG00000100360/ENSG00000107736/ENSG00000180900/ENSG00000176058/ENSG00000182704/ENSG00000101384/ENSG00000182040/ENSG00000078579/ENSG00000137474/ENSG00000053918/ENSG00000198719/ENSG00000184916/ENSG00000125378/ENSG00000148400
GO:0001558	BP	regulation of cell growth	343	-1.77455	5.42363e-07	1.27354e-05	ENSG00000130147/ENSG00000145423/ENSG00000130669/ENSG00000187122/ENSG00000134533/ENSG00000143537/ENSG00000112902/ENSG00000179242/ENSG00000132872/ENSG00000080503/ENSG00000092969/ENSG00000143320/ENSG00000143858/ENSG00000184349/ENSG00000143434/ENSG00000092421/ENSG00000118046/ENSG00000187688/ENSG00000168389/ENSG00000156239/ENSG00000141564/ENSG00000105568/ENSG00000082684/ENSG00000153487/ENSG00000139182…
GO:0034309	BP	primary alcohol biosynthetic process	11	-1.77446	0.00672462	0.0308162	ENSG00000112175/ENSG00000125845/ENSG00000145214/ENSG00000049239/ENSG00000050165/ENSG00000162552/ENSG00000196557
GO:0010715	BP	regulation of extracellular matrix disassembly	14	-1.77383	0.00437399	0.0221542	ENSG00000075618/ENSG00000162733/ENSG00000163975/ENSG00000101439/ENSG00000204580/ENSG00000160867/ENSG00000159753/ENSG00000123384
GO:0030206	BP	chondroitin sulfate biosynthetic process	16	-1.77373	0.00495238	0.0244948	ENSG00000111817/ENSG00000103489/ENSG00000147408/ENSG00000131873/ENSG00000015532/ENSG00000171310/ENSG00000033100/ENSG00000176022/ENSG00000182022/ENSG00000122863/ENSG00000123989
GO:0086012	BP	membrane depolarization during cardiac muscle cell action potential	20	-1.77309	0.00370947	0.0195242	ENSG00000157388/ENSG00000183023/ENSG00000138622/ENSG00000183873/ENSG00000177098/ENSG00000151067/ENSG00000105711/ENSG00000018625/ENSG00000149575/ENSG00000099822/ENSG00000006283
GO:0034698	BP	response to gonadotropin	24	-1.77304	0.00421516	0.0215615	ENSG00000184349/ENSG00000005884/ENSG00000182752/ENSG00000151617/ENSG00000165474/ENSG00000070886/ENSG00000069702/ENSG00000277893/ENSG00000159899/ENSG00000163083/ENSG00000141448/ENSG00000138061/ENSG00000165802/ENSG00000148400
GO:0071887	BP	leukocyte apoptotic process	94	-1.77293	0.00042601	0.00347722	ENSG00000153094/ENSG00000106571/ENSG00000008513/ENSG00000157514/ENSG00000172057/ENSG00000127152/ENSG00000114251/ENSG00000131871/ENSG00000196839/ENSG00000168961/ENSG00000117560/ENSG00000126456/ENSG00000171791/ENSG00000026103/ENSG00000151651/ENSG00000167207/ENSG00000143772/ENSG00000113916/ENSG00000107562/ENSG00000056972/ENSG00000188976/ENSG00000126353/ENSG00000142208/ENSG00000183087/ENSG00000125378…
GO:0001933	BP	negative regulation of protein phosphorylation	263	-1.77274	3.54244e-06	6.54344e-05	ENSG00000162337/ENSG00000105974/ENSG00000172053/ENSG00000145423/ENSG00000101213/ENSG00000168734/ENSG00000141480/ENSG00000137642/ENSG00000277363/ENSG00000111266/ENSG00000196396/ENSG00000124743/ENSG00000173706/ENSG00000132376/ENSG00000144677/ENSG00000183023/ENSG00000090447/ENSG00000176108/ENSG00000152804/ENSG00000185133/ENSG00000116285/ENSG00000168939/ENSG00000105568/ENSG00000133216/ENSG00000110880…
GO:0032990	BP	cell part morphogenesis	577	-1.7725	1.16265e-10	7.94988e-09	ENSG00000120332/ENSG00000177103/ENSG00000160145/ENSG00000111962/ENSG00000168036/ENSG00000187122/ENSG00000136830/ENSG00000166313/ENSG00000166925/ENSG00000117298/ENSG00000118276/ENSG00000168280/ENSG00000112902/ENSG00000196358/ENSG00000179242/ENSG00000277363/ENSG00000153404/ENSG00000132872/ENSG00000154928/ENSG00000143320/ENSG00000143858/ENSG00000173786/ENSG00000184349/ENSG00000143434/ENSG00000107104…
GO:0097191	BP	extrinsic apoptotic signaling pathway	174	-1.77203	2.76514e-05	0.000370986	ENSG00000049130/ENSG00000137033/ENSG00000169372/ENSG00000186153/ENSG00000134243/ENSG00000115170/ENSG00000162772/ENSG00000143384/ENSG00000105974/ENSG00000070193/ENSG00000145423/ENSG00000111321/ENSG00000092969/ENSG00000160789/ENSG00000131981/ENSG00000164362/ENSG00000172005/ENSG00000164867/ENSG00000083799/ENSG00000105568/ENSG00000103496/ENSG00000173535/ENSG00000112175/ENSG00000126709/ENSG00000056558…
GO:0072110	BP	glomerular mesangial cell proliferation	10	-1.77136	0.00595929	0.0280681	ENSG00000101144/ENSG00000120738/ENSG00000100311/ENSG00000113721/ENSG00000125378
GO:1902644	BP	tertiary alcohol metabolic process	18	-1.77133	0.0035657	0.0189337	ENSG00000112175/ENSG00000198074/ENSG00000125845/ENSG00000145214/ENSG00000176387/ENSG00000049239/ENSG00000050165/ENSG00000162552/ENSG00000196557
GO:0070304	BP	positive regulation of stress-activated protein kinase signaling cascade	108	-1.77124	0.000221041	0.00202739	ENSG00000162344/ENSG00000137802/ENSG00000158125/ENSG00000197442/ENSG00000141503/ENSG00000136869/ENSG00000101265/ENSG00000137575/ENSG00000131080/ENSG00000037280/ENSG00000135960/ENSG00000167779/ENSG00000111321/ENSG00000127863/ENSG00000156466/ENSG00000092969/ENSG00000124602/ENSG00000117090/ENSG00000082512/ENSG00000056558/ENSG00000111907/ENSG00000168067/ENSG00000126457/ENSG00000147324/ENSG00000180354…
GO:0002367	BP	cytokine production involved in immune response	88	-1.77119	0.000454975	0.00365999	ENSG00000167191/ENSG00000163362/ENSG00000134321/ENSG00000028137/ENSG00000163251/ENSG00000179630/ENSG00000204592/ENSG00000114251/ENSG00000162889/ENSG00000196843/ENSG00000113520/ENSG00000166710/ENSG00000167207/ENSG00000113916/ENSG00000063176/ENSG00000187796/ENSG00000138623/ENSG00000101665/ENSG00000206503/ENSG00000157873/ENSG00000103257/ENSG00000162511/ENSG00000110651
GO:0035148	BP	tube formation	136	-1.77101	0.000288953	0.00253647	ENSG00000104332/ENSG00000143013/ENSG00000101144/ENSG00000103197/ENSG00000168621/ENSG00000177000/ENSG00000066468/ENSG00000156345/ENSG00000114251/ENSG00000157240/ENSG00000136848/ENSG00000172819/ENSG00000165731/ENSG00000204256/ENSG00000162738/ENSG00000124766/ENSG00000182175/ENSG00000164690/ENSG00000180900/ENSG00000108773/ENSG00000173269/ENSG00000198959/ENSG00000158055/ENSG00000126778/ENSG00000157933…
GO:0055021	BP	regulation of cardiac muscle tissue growth	45	-1.77036	0.00184266	0.0113456	ENSG00000069702/ENSG00000164530/ENSG00000066468/ENSG00000137193/ENSG00000089225/ENSG00000163513/ENSG00000141448/ENSG00000060069/ENSG00000078579/ENSG00000078900/ENSG00000148400/ENSG00000185386
GO:0004714	MF	transmembrane receptor protein tyrosine kinase activity	54	-1.77032	0.00245948	0.0142646	ENSG00000196411/ENSG00000066056/ENSG00000116106/ENSG00000106123/ENSG00000092445/ENSG00000104213/ENSG00000128052/ENSG00000037280/ENSG00000162733/ENSG00000154928/ENSG00000197081/ENSG00000133216/ENSG00000169071/ENSG00000140443/ENSG00000070886/ENSG00000146648/ENSG00000146904/ENSG00000066468/ENSG00000150938/ENSG00000135333/ENSG00000140538/ENSG00000115380/ENSG00000204580/ENSG00000165731/ENSG00000142627…
GO:0002718	BP	regulation of cytokine production involved in immune response	87	-1.77029	0.000289882	0.00253891	ENSG00000167191/ENSG00000163362/ENSG00000134321/ENSG00000028137/ENSG00000163251/ENSG00000179630/ENSG00000204592/ENSG00000114251/ENSG00000162889/ENSG00000196843/ENSG00000113520/ENSG00000166710/ENSG00000167207/ENSG00000113916/ENSG00000063176/ENSG00000187796/ENSG00000138623/ENSG00000101665/ENSG00000206503/ENSG00000157873/ENSG00000103257/ENSG00000162511/ENSG00000110651
GO:0050730	BP	regulation of peptidyl-tyrosine phosphorylation	194	-1.76998	2.35104e-05	0.000320882	ENSG00000105974/ENSG00000070193/ENSG00000163485/ENSG00000145423/ENSG00000101213/ENSG00000204414/ENSG00000101017/ENSG00000141480/ENSG00000277363/ENSG00000166716/ENSG00000196396/ENSG00000196365/ENSG00000160691/ENSG00000184349/ENSG00000111859/ENSG00000176108/ENSG00000116285/ENSG00000185122/ENSG00000105568/ENSG00000145777/ENSG00000123728/ENSG00000171132/ENSG00000004975/ENSG00000158856/ENSG00000175137…
GO:2000629	BP	negative regulation of miRNA metabolic process	21	-1.76982	0.00769415	0.0343111	ENSG00000112658/ENSG00000173039/ENSG00000196700/ENSG00000141448/ENSG00000100311/ENSG00000100968/ENSG00000131759/ENSG00000196498/ENSG00000125378
GO:0061037	BP	negative regulation of cartilage development	23	-1.76965	0.00389691	0.0203323	ENSG00000104415/ENSG00000106571/ENSG00000136378/ENSG00000100399/ENSG00000168056/ENSG00000172819/ENSG00000115380/ENSG00000085741/ENSG00000143816/ENSG00000131759/ENSG00000125378
GO:0031983	CC	vesicle lumen	250	-1.76959	4.36836e-06	7.8008e-05	ENSG00000196230/ENSG00000005381/ENSG00000101160/ENSG00000108828/ENSG00000085265/ENSG00000171314/ENSG00000163993/ENSG00000136279/ENSG00000163932/ENSG00000092929/ENSG00000144589/ENSG00000096384/ENSG00000100994/ENSG00000148334/ENSG00000188811/ENSG00000164081/ENSG00000115138/ENSG00000060971/ENSG00000145882/ENSG00000204386/ENSG00000146648/ENSG00000103187/ENSG00000162267/ENSG00000182718/ENSG00000103811…
GO:0060828	BP	regulation of canonical Wnt signaling pathway	209	-1.7692	1.56562e-05	0.00022854	ENSG00000121210/ENSG00000103126/ENSG00000165566/ENSG00000104953/ENSG00000162490/ENSG00000065717/ENSG00000173273/ENSG00000134882/ENSG00000213889/ENSG00000137693/ENSG00000127445/ENSG00000126391/ENSG00000139636/ENSG00000101193/ENSG00000131697/ENSG00000138685/ENSG00000154237/ENSG00000106829/ENSG00000213923/ENSG00000116857/ENSG00000120332/ENSG00000105974/ENSG00000141956/ENSG00000070193/ENSG00000143842…
GO:0072234	BP	metanephric nephron tubule development	14	-1.76876	0.0046294	0.023147	ENSG00000188064/ENSG00000008710/ENSG00000128342/ENSG00000005513/ENSG00000143867
GO:0031669	BP	cellular response to nutrient levels	190	-1.7685	4.11961e-05	0.000513798	ENSG00000168389/ENSG00000141564/ENSG00000120675/ENSG00000131183/ENSG00000197256/ENSG00000144118/ENSG00000112561/ENSG00000140443/ENSG00000115592/ENSG00000111012/ENSG00000104824/ENSG00000186654/ENSG00000135821/ENSG00000116044/ENSG00000124253/ENSG00000112658/ENSG00000139112/ENSG00000150907/ENSG00000104332/ENSG00000005882/ENSG00000117394/ENSG00000112977/ENSG00000215644/ENSG00000169174/ENSG00000168309…
GO:0009725	BP	response to hormone	703	-1.76849	1e-10	7.02252e-09	ENSG00000104368/ENSG00000104660/ENSG00000129514/ENSG00000133116/ENSG00000121060/ENSG00000141456/ENSG00000069482/ENSG00000126351/ENSG00000145192/ENSG00000100348/ENSG00000134243/ENSG00000111319/ENSG00000169047/ENSG00000117586/ENSG00000198049/ENSG00000185950/ENSG00000102882/ENSG00000115170/ENSG00000160182/ENSG00000106113/ENSG00000173153/ENSG00000104635/ENSG00000077092/ENSG00000140090/ENSG00000105127…
GO:0071385	BP	cellular response to glucocorticoid stimulus	42	-1.76794	0.00393465	0.0204334	ENSG00000156804/ENSG00000090447/ENSG00000153187/ENSG00000116285/ENSG00000132386/ENSG00000152518/ENSG00000140443/ENSG00000153094/ENSG00000165474/ENSG00000124253/ENSG00000130707/ENSG00000159167/ENSG00000119138/ENSG00000168309/ENSG00000168646/ENSG00000174576/ENSG00000185650/ENSG00000016082/ENSG00000138061/ENSG00000278195
GO:0043536	BP	positive regulation of blood vessel endothelial cell migration	48	-1.76781	0.00271451	0.0153538	ENSG00000165757/ENSG00000138685/ENSG00000154229/ENSG00000128052/ENSG00000156427/ENSG00000101017/ENSG00000134954/ENSG00000164867/ENSG00000116044/ENSG00000034152/ENSG00000126561/ENSG00000124181/ENSG00000101280/ENSG00000073756/ENSG00000137801/ENSG00000185043/ENSG00000077782/ENSG00000100311/ENSG00000145632/ENSG00000112715/ENSG00000179348/ENSG00000061273/ENSG00000142208
GO:0060976	BP	coronary vasculature development	41	-1.76781	0.00144605	0.00939598	ENSG00000070614/ENSG00000198081/ENSG00000112658/ENSG00000159640/ENSG00000069702/ENSG00000154485/ENSG00000057657/ENSG00000089225/ENSG00000141448/ENSG00000112715/ENSG00000113721/ENSG00000137834/ENSG00000004399/ENSG00000125378/ENSG00000148400
GO:0003071	BP	renal system process involved in regulation of systemic arterial blood pressure	22	-1.76686	0.00292093	0.0161966	ENSG00000163485/ENSG00000103647/ENSG00000143839/ENSG00000167711/ENSG00000265107/ENSG00000100311/ENSG00000176387/ENSG00000135744/ENSG00000136160/ENSG00000051523/ENSG00000183087
GO:0043433	BP	negative regulation of DNA-binding transcription factor activity	138	-1.76685	0.000102086	0.00107826	ENSG00000180354/ENSG00000124212/ENSG00000148737/ENSG00000103037/ENSG00000112559/ENSG00000154124/ENSG00000101144/ENSG00000112977/ENSG00000174600/ENSG00000142178/ENSG00000178685/ENSG00000105229/ENSG00000160310/ENSG00000163909/ENSG00000136848/ENSG00000185129/ENSG00000173334/ENSG00000133895/ENSG00000091972/ENSG00000171867/ENSG00000137193/ENSG00000174744/ENSG00000146232/ENSG00000198176/ENSG00000149922…
GO:0046578	BP	regulation of Ras protein signal transduction	156	-1.76666	6.34314e-05	0.000739324	ENSG00000109079/ENSG00000173706/ENSG00000092969/ENSG00000105339/ENSG00000005884/ENSG00000107104/ENSG00000104695/ENSG00000156011/ENSG00000150093/ENSG00000168939/ENSG00000133216/ENSG00000166974/ENSG00000197256/ENSG00000100055/ENSG00000126217/ENSG00000146005/ENSG00000275342/ENSG00000197283/ENSG00000165527/ENSG00000165572/ENSG00000135898/ENSG00000120645/ENSG00000133121/ENSG00000197457/ENSG00000136158…
GO:0040008	BP	regulation of growth	494	-1.76661	3.33669e-09	1.63582e-07	ENSG00000197785/ENSG00000153094/ENSG00000085733/ENSG00000111012/ENSG00000197616/ENSG00000184347/ENSG00000247596/ENSG00000114378/ENSG00000186654/ENSG00000019485/ENSG00000074800/ENSG00000214548/ENSG00000124772/ENSG00000112658/ENSG00000069702/ENSG00000041982/ENSG00000110321/ENSG00000104332/ENSG00000047644/ENSG00000060138/ENSG00000126561/ENSG00000043143/ENSG00000164530/ENSG00000146648/ENSG00000158941…
GO:0019199	MF	transmembrane receptor protein kinase activity	70	-1.76644	0.000816165	0.00590168	ENSG00000196411/ENSG00000066056/ENSG00000106799/ENSG00000116106/ENSG00000106123/ENSG00000092445/ENSG00000049323/ENSG00000104213/ENSG00000128052/ENSG00000115170/ENSG00000037280/ENSG00000162733/ENSG00000121989/ENSG00000154928/ENSG00000197081/ENSG00000133216/ENSG00000169071/ENSG00000140443/ENSG00000070886/ENSG00000069702/ENSG00000146648/ENSG00000146904/ENSG00000066468/ENSG00000114739/ENSG00000150938…
GO:0061371	BP	determination of heart left/right asymmetry	51	-1.76599	0.00241767	0.014064	ENSG00000139445/ENSG00000156574/ENSG00000004975/ENSG00000158286/ENSG00000133816/ENSG00000106991/ENSG00000112658/ENSG00000154485/ENSG00000136574/ENSG00000114251/ENSG00000162738/ENSG00000164690/ENSG00000163513/ENSG00000149922/ENSG00000166949/ENSG00000100628/ENSG00000198719/ENSG00000107404/ENSG00000107831/ENSG00000148400
GO:0051058	BP	negative regulation of small GTPase mediated signal transduction	51	-1.76405	0.00246994	0.0143147	ENSG00000109079/ENSG00000173706/ENSG00000092969/ENSG00000005884/ENSG00000107104/ENSG00000104695/ENSG00000150093/ENSG00000168939/ENSG00000133216/ENSG00000128849/ENSG00000197283/ENSG00000197457/ENSG00000136158/ENSG00000136848/ENSG00000110906/ENSG00000187678/ENSG00000164056/ENSG00000099949/ENSG00000113916/ENSG00000120907/ENSG00000100092/ENSG00000185989
GO:0032570	BP	response to progesterone	32	-1.76364	0.00512489	0.0251565	ENSG00000132471/ENSG00000140443/ENSG00000165474/ENSG00000197971/ENSG00000125384/ENSG00000124496/ENSG00000197122/ENSG00000100300/ENSG00000137801/ENSG00000072310/ENSG00000265972/ENSG00000138061/ENSG00000170345
GO:0060205	CC	cytoplasmic vesicle lumen	248	-1.76354	5.58045e-06	9.49774e-05	ENSG00000196230/ENSG00000005381/ENSG00000101160/ENSG00000108828/ENSG00000085265/ENSG00000171314/ENSG00000163993/ENSG00000136279/ENSG00000163932/ENSG00000092929/ENSG00000144589/ENSG00000096384/ENSG00000100994/ENSG00000148334/ENSG00000188811/ENSG00000164081/ENSG00000115138/ENSG00000060971/ENSG00000145882/ENSG00000204386/ENSG00000103187/ENSG00000162267/ENSG00000182718/ENSG00000103811/ENSG00000180448…
GO:0022604	BP	regulation of cell morphogenesis	222	-1.76354	9.20377e-06	0.000145524	ENSG00000188677/ENSG00000196358/ENSG00000109062/ENSG00000132872/ENSG00000140416/ENSG00000120063/ENSG00000143858/ENSG00000118680/ENSG00000187867/ENSG00000184349/ENSG00000107104/ENSG00000176438/ENSG00000162065/ENSG00000157827/ENSG00000184402/ENSG00000149798/ENSG00000168389/ENSG00000103264/ENSG00000168939/ENSG00000124782/ENSG00000133216/ENSG00000110880/ENSG00000099864/ENSG00000004975/ENSG00000158856…
GO:0071222	BP	cellular response to lipopolysaccharide	140	-1.76348	0.000178737	0.0016929	ENSG00000136697/ENSG00000164867/ENSG00000162909/ENSG00000185122/ENSG00000026025/ENSG00000133216/ENSG00000171132/ENSG00000150593/ENSG00000034152/ENSG00000173039/ENSG00000162892/ENSG00000130707/ENSG00000198053/ENSG00000006712/ENSG00000028137/ENSG00000134061/ENSG00000197122/ENSG00000100300/ENSG00000114251/ENSG00000186716/ENSG00000136848/ENSG00000131871/ENSG00000173334/ENSG00000196843/ENSG00000126456…
GO:0050885	BP	neuromuscular process controlling balance	34	-1.76348	0.00323638	0.0176416	ENSG00000161509/ENSG00000184254/ENSG00000154118/ENSG00000006611/ENSG00000182372/ENSG00000132535/ENSG00000186716/ENSG00000107736/ENSG00000182040/ENSG00000171298/ENSG00000137474/ENSG00000166340/ENSG00000173175/ENSG00000169992
GO:1904707	BP	positive regulation of vascular associated smooth muscle cell proliferation	29	-1.76341	0.00455684	0.0228517	ENSG00000197442/ENSG00000119508/ENSG00000138685/ENSG00000162733/ENSG00000164362/ENSG00000154734/ENSG00000116604/ENSG00000114353/ENSG00000171631/ENSG00000197122/ENSG00000152661/ENSG00000087245/ENSG00000115461/ENSG00000100311/ENSG00000135744/ENSG00000157978
GO:0051403	BP	stress-activated MAPK cascade	204	-1.7631	5.68892e-05	0.000677025	ENSG00000071054/ENSG00000143507/ENSG00000162344/ENSG00000137802/ENSG00000158125/ENSG00000197442/ENSG00000141503/ENSG00000158828/ENSG00000139625/ENSG00000136869/ENSG00000101265/ENSG00000137575/ENSG00000131080/ENSG00000102882/ENSG00000037280/ENSG00000135960/ENSG00000172053/ENSG00000145423/ENSG00000167779/ENSG00000109320/ENSG00000111321/ENSG00000127863/ENSG00000156466/ENSG00000111266/ENSG00000124743…
GO:0045685	BP	regulation of glial cell differentiation	52	-1.7631	0.00239054	0.0139406	ENSG00000116106/ENSG00000143507/ENSG00000110107/ENSG00000137033/ENSG00000149599/ENSG00000168036/ENSG00000265763/ENSG00000170075/ENSG00000112333/ENSG00000100697/ENSG00000158715/ENSG00000144355/ENSG00000106615/ENSG00000028137/ENSG00000125845/ENSG00000140538/ENSG00000146216/ENSG00000184144/ENSG00000164690/ENSG00000146122/ENSG00000078900/ENSG00000128342/ENSG00000136717/ENSG00000126368/ENSG00000071127…
GO:0061458	BP	reproductive system development	237	-1.76283	4.37325e-06	7.8008e-05	ENSG00000153162/ENSG00000164404/ENSG00000054356/ENSG00000129514/ENSG00000180530/ENSG00000049130/ENSG00000103449/ENSG00000128052/ENSG00000183117/ENSG00000176046/ENSG00000070193/ENSG00000145423/ENSG00000168036/ENSG00000175899/ENSG00000143537/ENSG00000141480/ENSG00000166224/ENSG00000121989/ENSG00000013619/ENSG00000092969/ENSG00000163659/ENSG00000130699/ENSG00000147437/ENSG00000107485/ENSG00000106268…
GO:0072243	BP	metanephric nephron epithelium development	17	-1.76273	0.00642752	0.0297168	ENSG00000188064/ENSG00000008710/ENSG00000172037/ENSG00000128342/ENSG00000005513/ENSG00000143867
GO:0043277	BP	apoptotic cell clearance	41	-1.76271	0.00147359	0.00953247	ENSG00000224389/ENSG00000137801/ENSG00000244731/ENSG00000140545/ENSG00000064687/ENSG00000158156/ENSG00000187800/ENSG00000181790/ENSG00000198959/ENSG00000160339/ENSG00000123384/ENSG00000275591/ENSG00000131759/ENSG00000183087
GO:0051098	BP	regulation of binding	293	-1.76252	1.22892e-06	2.63171e-05	ENSG00000101412/ENSG00000112208/ENSG00000213923/ENSG00000105974/ENSG00000168036/ENSG00000136830/ENSG00000148143/ENSG00000183283/ENSG00000143537/ENSG00000141480/ENSG00000137642/ENSG00000175197/ENSG00000163565/ENSG00000164171/ENSG00000157657/ENSG00000164362/ENSG00000090447/ENSG00000165617/ENSG00000221818/ENSG00000107485/ENSG00000082014/ENSG00000074370/ENSG00000104973/ENSG00000104695/ENSG00000185122…
GO:0071396	BP	cellular response to lipid	455	-1.76236	1.36059e-08	5.32956e-07	ENSG00000143365/ENSG00000156804/ENSG00000184349/ENSG00000090447/ENSG00000100427/ENSG00000153187/ENSG00000136697/ENSG00000133794/ENSG00000164867/ENSG00000116285/ENSG00000112333/ENSG00000162909/ENSG00000185122/ENSG00000026025/ENSG00000156574/ENSG00000132386/ENSG00000152518/ENSG00000133216/ENSG00000197256/ENSG00000171132/ENSG00000185920/ENSG00000111832/ENSG00000132471/ENSG00000140443/ENSG00000153094…
GO:0090175	BP	regulation of establishment of planar polarity	52	-1.76219	0.00239054	0.0139406	ENSG00000165617/ENSG00000100592/ENSG00000104290/ENSG00000004975/ENSG00000169071/ENSG00000163637/ENSG00000104332/ENSG00000185483/ENSG00000155760/ENSG00000114251/ENSG00000157240/ENSG00000162738/ENSG00000085741/ENSG00000142632/ENSG00000154764/ENSG00000158055/ENSG00000186193/ENSG00000140807/ENSG00000143126/ENSG00000008300/ENSG00000107404
GO:0045064	BP	T-helper 2 cell differentiation	17	-1.76203	0.00642752	0.0297168	ENSG00000171150/ENSG00000117586/ENSG00000107485/ENSG00000069399/ENSG00000067606/ENSG00000077238/ENSG00000133895/ENSG00000113520/ENSG00000136630/ENSG00000113916/ENSG00000131759
GO:0042026	BP	protein refolding	17	-1.76186	0.00642752	0.0297168	ENSG00000166710/ENSG00000126803/ENSG00000109971/ENSG00000204388/ENSG00000135924/ENSG00000204389
GO:0019098	BP	reproductive behavior	31	-1.76171	0.00560362	0.0269465	ENSG00000121989/ENSG00000177551/ENSG00000118432/ENSG00000108405/ENSG00000196839/ENSG00000131771/ENSG00000123454/ENSG00000108819/ENSG00000203797/ENSG00000160714/ENSG00000008735/ENSG00000136160/ENSG00000180176
GO:0110053	BP	regulation of actin filament organization	227	-1.76157	8.08421e-06	0.000130469	ENSG00000103647/ENSG00000112902/ENSG00000090924/ENSG00000149564/ENSG00000049540/ENSG00000196405/ENSG00000140416/ENSG00000132376/ENSG00000197321/ENSG00000197872/ENSG00000107104/ENSG00000149798/ENSG00000115306/ENSG00000171132/ENSG00000158856/ENSG00000070610/ENSG00000163431/ENSG00000135407/ENSG00000085733/ENSG00000163932/ENSG00000128849/ENSG00000247596/ENSG00000102760/ENSG00000132254/ENSG00000104332…
GO:0014070	BP	response to organic cyclic compound	715	-1.76125	1e-10	7.02252e-09	ENSG00000132386/ENSG00000131183/ENSG00000118432/ENSG00000152518/ENSG00000142319/ENSG00000197256/ENSG00000087460/ENSG00000099864/ENSG00000171132/ENSG00000182752/ENSG00000185920/ENSG00000144118/ENSG00000158856/ENSG00000111832/ENSG00000107859/ENSG00000143839/ENSG00000132471/ENSG00000140443/ENSG00000153094/ENSG00000108405/ENSG00000107159/ENSG00000111012/ENSG00000112149/ENSG00000100320/ENSG00000184347…
GO:2000177	BP	regulation of neural precursor cell proliferation	71	-1.76115	0.00116274	0.00792314	ENSG00000082014/ENSG00000170075/ENSG00000112333/ENSG00000150093/ENSG00000104290/ENSG00000198026/ENSG00000107859/ENSG00000106571/ENSG00000184599/ENSG00000148704/ENSG00000135638/ENSG00000150907/ENSG00000114353/ENSG00000114251/ENSG00000205336/ENSG00000007372/ENSG00000164690/ENSG00000006210/ENSG00000198835/ENSG00000112715/ENSG00000179348/ENSG00000159388/ENSG00000072163/ENSG00000132688/ENSG00000148400
GO:0043122	BP	regulation of I-kappaB kinase/NF-kappaB signaling	206	-1.76069	3.05087e-05	0.000403077	ENSG00000213889/ENSG00000103194/ENSG00000168421/ENSG00000120889/ENSG00000158828/ENSG00000023445/ENSG00000136869/ENSG00000144136/ENSG00000116525/ENSG00000121060/ENSG00000160703/ENSG00000170776/ENSG00000263528/ENSG00000198121/ENSG00000131080/ENSG00000135960/ENSG00000145365/ENSG00000168036/ENSG00000111321/ENSG00000102471/ENSG00000101017/ENSG00000127863/ENSG00000014123/ENSG00000115415/ENSG00000101558…
GO:0002089	BP	lens morphogenesis in camera-type eye	16	-1.76054	0.00556757	0.0268062	ENSG00000168036/ENSG00000137936/ENSG00000107859/ENSG00000143995/ENSG00000142627/ENSG00000110400/ENSG00000157933/ENSG00000125378
GO:0002064	BP	epithelial cell development	174	-1.76041	3.46931e-05	0.000448922	ENSG00000133794/ENSG00000132702/ENSG00000026025/ENSG00000112175/ENSG00000123728/ENSG00000106615/ENSG00000169018/ENSG00000086062/ENSG00000151617/ENSG00000205250/ENSG00000000005/ENSG00000127152/ENSG00000102554/ENSG00000015133/ENSG00000159167/ENSG00000057657/ENSG00000092820/ENSG00000149577/ENSG00000197122/ENSG00000163251/ENSG00000186642/ENSG00000114251/ENSG00000139926/ENSG00000172867/ENSG00000172819…
GO:0030177	BP	positive regulation of Wnt signaling pathway	128	-1.76027	0.000317006	0.00272904	ENSG00000173273/ENSG00000213889/ENSG00000137693/ENSG00000127445/ENSG00000101193/ENSG00000103449/ENSG00000138685/ENSG00000154237/ENSG00000019995/ENSG00000213923/ENSG00000116857/ENSG00000105974/ENSG00000141956/ENSG00000070193/ENSG00000145423/ENSG00000169884/ENSG00000109320/ENSG00000112902/ENSG00000164362/ENSG00000165617/ENSG00000107104/ENSG00000133794/ENSG00000152804/ENSG00000118518/ENSG00000196562…
GO:0034762	BP	regulation of transmembrane transport	484	-1.75974	3.35944e-09	1.63668e-07	ENSG00000151062/ENSG00000150093/ENSG00000177301/ENSG00000129244/ENSG00000131183/ENSG00000168135/ENSG00000133216/ENSG00000171132/ENSG00000154118/ENSG00000100346/ENSG00000196517/ENSG00000158286/ENSG00000189043/ENSG00000108405/ENSG00000007314/ENSG00000123560/ENSG00000151617/ENSG00000149596/ENSG00000162430/ENSG00000183873/ENSG00000116044/ENSG00000148175/ENSG00000136867/ENSG00000177098/ENSG00000143153…
GO:0008360	BP	regulation of cell shape	126	-1.75931	0.000157337	0.00154076	ENSG00000188677/ENSG00000109062/ENSG00000140416/ENSG00000120063/ENSG00000118680/ENSG00000187867/ENSG00000176438/ENSG00000157827/ENSG00000149798/ENSG00000099864/ENSG00000158856/ENSG00000275342/ENSG00000160226/ENSG00000179604/ENSG00000095739/ENSG00000167657/ENSG00000092820/ENSG00000154783/ENSG00000197702/ENSG00000010810/ENSG00000186635/ENSG00000100345/ENSG00000187764/ENSG00000128283/ENSG00000182511…
GO:0001952	BP	regulation of cell-matrix adhesion	110	-1.75849	0.000240453	0.00217692	ENSG00000110880/ENSG00000108861/ENSG00000158856/ENSG00000067606/ENSG00000132669/ENSG00000126458/ENSG00000104332/ENSG00000146904/ENSG00000167657/ENSG00000168309/ENSG00000137076/ENSG00000197122/ENSG00000169499/ENSG00000137801/ENSG00000112679/ENSG00000204580/ENSG00000171791/ENSG00000198728/ENSG00000120899/ENSG00000185043/ENSG00000145675/ENSG00000101384/ENSG00000006210/ENSG00000166949/ENSG00000113916…
GO:0002861	BP	regulation of inflammatory response to antigenic stimulus	32	-1.75848	0.00523815	0.0255675	ENSG00000118432/ENSG00000129667/ENSG00000197122/ENSG00000124181/ENSG00000204592/ENSG00000174885/ENSG00000131871/ENSG00000010810/ENSG00000167207/ENSG00000145632/ENSG00000140564/ENSG00000126353/ENSG00000110651
GO:1901652	BP	response to peptide	410	-1.75834	5.06237e-08	1.61405e-06	ENSG00000104368/ENSG00000104660/ENSG00000133116/ENSG00000069482/ENSG00000145192/ENSG00000134243/ENSG00000111319/ENSG00000169047/ENSG00000185950/ENSG00000102882/ENSG00000160182/ENSG00000106113/ENSG00000173153/ENSG00000104635/ENSG00000140090/ENSG00000105974/ENSG00000162733/ENSG00000109320/ENSG00000112164/ENSG00000129596/ENSG00000204414/ENSG00000137642/ENSG00000162692/ENSG00000115415/ENSG00000178567…
GO:1904888	BP	cranial skeletal system development	54	-1.75809	0.00274628	0.0154788	ENSG00000141543/ENSG00000186480/ENSG00000106799/ENSG00000132881/ENSG00000182197/ENSG00000117595/ENSG00000187535/ENSG00000124813/ENSG00000168036/ENSG00000184058/ENSG00000092969/ENSG00000156574/ENSG00000106571/ENSG00000151617/ENSG00000070614/ENSG00000137203/ENSG00000179029/ENSG00000053254/ENSG00000066468/ENSG00000116132/ENSG00000171310/ENSG00000163513/ENSG00000166949/ENSG00000126778/ENSG00000157227…
GO:0002088	BP	lens development in camera-type eye	68	-1.75804	0.000612506	0.00470393	ENSG00000168036/ENSG00000213139/ENSG00000137936/ENSG00000170819/ENSG00000107485/ENSG00000026025/ENSG00000107859/ENSG00000188158/ENSG00000163348/ENSG00000143995/ENSG00000136158/ENSG00000184564/ENSG00000114251/ENSG00000188064/ENSG00000007372/ENSG00000163513/ENSG00000142627/ENSG00000154764/ENSG00000102878/ENSG00000164056/ENSG00000166949/ENSG00000110400/ENSG00000157933/ENSG00000178573/ENSG00000111276…
GO:0042491	BP	inner ear auditory receptor cell differentiation	36	-1.75734	0.00364236	0.019262	ENSG00000184564/ENSG00000116990/ENSG00000107736/ENSG00000180900/ENSG00000176058/ENSG00000101384/ENSG00000078579/ENSG00000137474/ENSG00000053918/ENSG00000198719/ENSG00000184916/ENSG00000125378/ENSG00000148400
GO:0071675	BP	regulation of mononuclear cell migration	84	-1.75717	0.000630454	0.0048086	ENSG00000174600/ENSG00000136141/ENSG00000114251/ENSG00000091972/ENSG00000137801/ENSG00000158714/ENSG00000113520/ENSG00000204305/ENSG00000168961/ENSG00000120899/ENSG00000151651/ENSG00000183018/ENSG00000107562/ENSG00000126353/ENSG00000143369/ENSG00000184371/ENSG00000157873/ENSG00000142208/ENSG00000183087/ENSG00000160224/ENSG00000102879
GO:0043567	BP	regulation of insulin-like growth factor receptor signaling pathway	18	-1.75624	0.00428482	0.0218017	ENSG00000167779/ENSG00000112175/ENSG00000125845/ENSG00000138615/ENSG00000141753/ENSG00000115461/ENSG00000146674/ENSG00000165458/ENSG00000164976
GO:0002828	BP	regulation of type 2 immune response	25	-1.75616	0.00623218	0.0290897	ENSG00000019582/ENSG00000121807/ENSG00000171150/ENSG00000137033/ENSG00000117586/ENSG00000107485/ENSG00000067606/ENSG00000077238/ENSG00000134321/ENSG00000113520/ENSG00000136630/ENSG00000167207/ENSG00000113916/ENSG00000143369/ENSG00000131759/ENSG00000110651
GO:0007044	BP	cell-substrate junction assembly	90	-1.75602	0.000656523	0.00495206	ENSG00000100034/ENSG00000128052/ENSG00000087077/ENSG00000073712/ENSG00000103647/ENSG00000164171/ENSG00000184349/ENSG00000110880/ENSG00000053747/ENSG00000108861/ENSG00000158856/ENSG00000085733/ENSG00000102606/ENSG00000140937/ENSG00000104332/ENSG00000167657/ENSG00000168309/ENSG00000137076/ENSG00000197122/ENSG00000186716/ENSG00000137801/ENSG00000095637/ENSG00000065618/ENSG00000112679/ENSG00000171791…
GO:0055075	BP	potassium ion homeostasis	30	-1.75598	0.0045214	0.022709	ENSG00000143153/ENSG00000156113/ENSG00000105675/ENSG00000018625/ENSG00000124067/ENSG00000163399/ENSG00000053918/ENSG00000186009/ENSG00000113504/ENSG00000055118
GO:0016331	BP	morphogenesis of embryonic epithelium	134	-1.75573	0.000103094	0.00108484	ENSG00000156574/ENSG00000112175/ENSG00000104290/ENSG00000185920/ENSG00000004975/ENSG00000112837/ENSG00000137203/ENSG00000104332/ENSG00000143013/ENSG00000101144/ENSG00000103197/ENSG00000168621/ENSG00000177000/ENSG00000066468/ENSG00000156345/ENSG00000114251/ENSG00000157240/ENSG00000172819/ENSG00000188064/ENSG00000165731/ENSG00000204256/ENSG00000162738/ENSG00000124766/ENSG00000182175/ENSG00000164690…
GO:0021979	BP	hypothalamus cell differentiation	10	-1.75451	0.00724066	0.0326248	ENSG00000177551/ENSG00000173376/ENSG00000118257/ENSG00000112238/ENSG00000114554/ENSG00000130827
GO:0030023	MF	extracellular matrix constituent conferring elasticity	10	-1.75447	0.00724066	0.0326248	ENSG00000049540/ENSG00000166147/ENSG00000163520/ENSG00000140092/ENSG00000183798/ENSG00000138080
GO:0051602	BP	response to electrical stimulus	34	-1.75446	0.00357408	0.0189652	ENSG00000104290/ENSG00000099864/ENSG00000197122/ENSG00000123358/ENSG00000087245/ENSG00000100425/ENSG00000121905/ENSG00000075073/ENSG00000159388/ENSG00000165802/ENSG00000180176
GO:0051125	BP	regulation of actin nucleation	36	-1.75436	0.00375358	0.0197031	ENSG00000186648/ENSG00000148180/ENSG00000143761/ENSG00000181404/ENSG00000182484/ENSG00000023191/ENSG00000159753/ENSG00000102879/ENSG00000130787/ENSG00000172725
GO:0070875	BP	positive regulation of glycogen metabolic process	12	-1.75416	0.00333981	0.0180791	ENSG00000169047/ENSG00000185950/ENSG00000219607/ENSG00000178567/ENSG00000106633/ENSG00000105221/ENSG00000095637/ENSG00000127334/ENSG00000142208
GO:0060113	BP	inner ear receptor cell differentiation	52	-1.7537	0.00251976	0.0145493	ENSG00000184564/ENSG00000116990/ENSG00000100360/ENSG00000107736/ENSG00000180900/ENSG00000176058/ENSG00000182704/ENSG00000101384/ENSG00000182040/ENSG00000078579/ENSG00000137474/ENSG00000053918/ENSG00000198719/ENSG00000184916/ENSG00000125378/ENSG00000148400
GO:0001736	BP	establishment of planar polarity	69	-1.75356	0.00115057	0.00786725	ENSG00000100592/ENSG00000104290/ENSG00000004975/ENSG00000169071/ENSG00000163637/ENSG00000104332/ENSG00000185483/ENSG00000155760/ENSG00000114251/ENSG00000157240/ENSG00000162738/ENSG00000085741/ENSG00000142632/ENSG00000154764/ENSG00000158055/ENSG00000186193/ENSG00000140807/ENSG00000137273/ENSG00000174672/ENSG00000143126/ENSG00000008300/ENSG00000107404/ENSG00000071127
GO:0007164	BP	establishment of tissue polarity	69	-1.75356	0.00115057	0.00786725	ENSG00000100592/ENSG00000104290/ENSG00000004975/ENSG00000169071/ENSG00000163637/ENSG00000104332/ENSG00000185483/ENSG00000155760/ENSG00000114251/ENSG00000157240/ENSG00000162738/ENSG00000085741/ENSG00000142632/ENSG00000154764/ENSG00000158055/ENSG00000186193/ENSG00000140807/ENSG00000137273/ENSG00000174672/ENSG00000143126/ENSG00000008300/ENSG00000107404/ENSG00000071127
GO:1902903	BP	regulation of supramolecular fiber organization	315	-1.75336	1.50049e-06	3.11901e-05	ENSG00000103647/ENSG00000112902/ENSG00000090924/ENSG00000149564/ENSG00000049540/ENSG00000196405/ENSG00000140416/ENSG00000132376/ENSG00000197321/ENSG00000197872/ENSG00000107104/ENSG00000185133/ENSG00000149798/ENSG00000115306/ENSG00000141556/ENSG00000139737/ENSG00000171132/ENSG00000158856/ENSG00000070610/ENSG00000163431/ENSG00000204843/ENSG00000135407/ENSG00000085733/ENSG00000163932/ENSG00000128849…
GO:0050432	BP	catecholamine secretion	40	-1.75307	0.00335425	0.0181298	ENSG00000134207/ENSG00000132872/ENSG00000143858/ENSG00000177301/ENSG00000118432/ENSG00000164082/ENSG00000168621/ENSG00000011347/ENSG00000102468/ENSG00000100604/ENSG00000158445/ENSG00000160716/ENSG00000078579/ENSG00000107562/ENSG00000135744/ENSG00000173020/ENSG00000101204/ENSG00000149043
GO:0008347	BP	glial cell migration	47	-1.75303	0.00276262	0.0155485	ENSG00000115310/ENSG00000121807/ENSG00000116106/ENSG00000168542/ENSG00000164828/ENSG00000091136/ENSG00000168036/ENSG00000092969/ENSG00000172232/ENSG00000010278/ENSG00000112333/ENSG00000129244/ENSG00000100242/ENSG00000106571/ENSG00000126458/ENSG00000100300/ENSG00000136848/ENSG00000205336/ENSG00000176749/ENSG00000180900/ENSG00000157193/ENSG00000006210/ENSG00000154856/ENSG00000184371/ENSG00000157227…
GO:0097190	BP	apoptotic signaling pathway	471	-1.75301	1.42259e-08	5.48966e-07	ENSG00000137033/ENSG00000169372/ENSG00000186153/ENSG00000134243/ENSG00000100034/ENSG00000263528/ENSG00000215788/ENSG00000131080/ENSG00000154229/ENSG00000115170/ENSG00000101412/ENSG00000165119/ENSG00000176046/ENSG00000162772/ENSG00000143384/ENSG00000174307/ENSG00000105974/ENSG00000172053/ENSG00000070193/ENSG00000163485/ENSG00000145423/ENSG00000168036/ENSG00000011600/ENSG00000111321/ENSG00000141480…
GO:0032102	BP	negative regulation of response to external stimulus	305	-1.75292	7.81951e-07	1.76165e-05	ENSG00000163485/ENSG00000187122/ENSG00000175899/ENSG00000109320/ENSG00000141480/ENSG00000112902/ENSG00000163565/ENSG00000134460/ENSG00000006071/ENSG00000069667/ENSG00000185924/ENSG00000010278/ENSG00000143434/ENSG00000108771/ENSG00000092421/ENSG00000107485/ENSG00000117691/ENSG00000164867/ENSG00000196581/ENSG00000140853/ENSG00000083799/ENSG00000132386/ENSG00000082684/ENSG00000142319/ENSG00000108861…
GO:0002042	BP	cell migration involved in sprouting angiogenesis	49	-1.75256	0.00290422	0.01617	ENSG00000112333/ENSG00000150093/ENSG00000108840/ENSG00000112658/ENSG00000133121/ENSG00000073756/ENSG00000137801/ENSG00000123358/ENSG00000185043/ENSG00000173269/ENSG00000145632/ENSG00000112715/ENSG00000179348/ENSG00000061273/ENSG00000142208/ENSG00000136826/ENSG00000148400
GO:0048608	BP	reproductive structure development	233	-1.75248	1.76071e-05	0.000253224	ENSG00000153162/ENSG00000164404/ENSG00000054356/ENSG00000129514/ENSG00000180530/ENSG00000049130/ENSG00000103449/ENSG00000128052/ENSG00000183117/ENSG00000176046/ENSG00000070193/ENSG00000145423/ENSG00000168036/ENSG00000175899/ENSG00000143537/ENSG00000141480/ENSG00000166224/ENSG00000121989/ENSG00000013619/ENSG00000092969/ENSG00000163659/ENSG00000130699/ENSG00000147437/ENSG00000107485/ENSG00000106268…
GO:0010035	BP	response to inorganic substance	443	-1.75224	1.67519e-08	6.43257e-07	ENSG00000134207/ENSG00000006071/ENSG00000132872/ENSG00000205362/ENSG00000170775/ENSG00000249915/ENSG00000143858/ENSG00000196365/ENSG00000183023/ENSG00000162882/ENSG00000164362/ENSG00000118194/ENSG00000158169/ENSG00000106268/ENSG00000164867/ENSG00000170075/ENSG00000104695/ENSG00000162909/ENSG00000185122/ENSG00000140848/ENSG00000138030/ENSG00000132386/ENSG00000005381/ENSG00000131183/ENSG00000142319…
GO:0060986	BP	endocrine hormone secretion	41	-1.75167	0.00163885	0.0103254	ENSG00000153162/ENSG00000164404/ENSG00000069482/ENSG00000136830/ENSG00000107485/ENSG00000173918/ENSG00000143839/ENSG00000137869/ENSG00000121671/ENSG00000115138/ENSG00000100300/ENSG00000152661/ENSG00000163083/ENSG00000120088/ENSG00000135111/ENSG00000135744/ENSG00000170498/ENSG00000165125/ENSG00000053918/ENSG00000075073
GO:0051283	BP	negative regulation of sequestering of calcium ion	94	-1.75159	0.000634894	0.00482829	ENSG00000171631/ENSG00000137841/ENSG00000151067/ENSG00000124181/ENSG00000187091/ENSG00000198668/ENSG00000018625/ENSG00000102468/ENSG00000117560/ENSG00000111679/ENSG00000140939/ENSG00000120899/ENSG00000150995/ENSG00000197043/ENSG00000006210/ENSG00000149782/ENSG00000130528/ENSG00000160014/ENSG00000051523/ENSG00000127533/ENSG00000126353/ENSG00000185989/ENSG00000162341/ENSG00000102879/ENSG00000149527…
GO:0035176	BP	social behavior	44	-1.75105	0.00257332	0.0147384	ENSG00000162105/ENSG00000169057/ENSG00000182197/ENSG00000124788/ENSG00000184058/ENSG00000078674/ENSG00000112333/ENSG00000141564/ENSG00000110076/ENSG00000148730/ENSG00000182372/ENSG00000132535/ENSG00000174576/ENSG00000008735/ENSG00000160716/ENSG00000251322/ENSG00000169992/ENSG00000053918/ENSG00000079432/ENSG00000184702/ENSG00000107404/ENSG00000180176
[truncated: 995 more rows]
