# Supplementary material for: 5hmC-profiles in Puerto Rican Hispanic/Latino men with aggressive prostate cancer
Source: Front Oncol. 2025 Apr 8;15:1541878. doi: 10.3389/fonc.2025.1541878 (PMC12011585; doi:10.3389/fonc.2025.1541878)
Supplement: Supplementary file 6 [file Table6.xlsx]

## Sheet: Supplementary Table 6
Supplementary Table 6. Summary of findings in this study
	PR_Study	TCGA Dataset	UCSF_Study
Tumor vs. Normal	808 DMGs	1280 DMGs	5773 DMGs
		Confirmed 59 DMGs	Confirmed 129 DMGs
	628 PR unique genes
Indolent vs. aggressive	111 DMGs	Six candidate genes with GE in same direction as 5hmC and altered 5hmC/GE levels associated with poor PFS
